# Supplementary material for: Single-Cell Transcriptomics Reveals Conserved Regulatory Networks in Human and Mouse Interneuron Development
Source: Int J Mol Sci. 2023 May 1;24(9):8122. doi: 10.3390/ijms24098122 (PMC10179417; doi:10.3390/ijms24098122)
Supplement: Supplementary file 1 [file ijms-24-08122-s001.zip]

Archive with 2 entries (2 files):
- Figures S1-S5.pdf
- Table S1- iCluster DEGs in Excel.xlsx
