# Supplementary material for: Single-Cell Transcriptomics Reveals Conserved Regulatory Networks in Human and Mouse Interneuron Development
Source: Int J Mol Sci. 2023 May 1;24(9):8122. doi: 10.3390/ijms24098122 (PMC10179417; doi:10.3390/ijms24098122)
Supplement: Supplementary file 1 [file ijms-24-08122-s001.zip › Table S1- iCluster DEGs in Excel.xlsx]

## Sheet: ConservedMarkers_iClusters
Column1	HGNC_symbol	GENE	max_pval	minimump_p_val	homo_sapiens_p_val	homo_sapiens_avg_log2FC	homo_sapiens_pct.1	homo_sapiens_pct.2	homo_sapiens_p_val_adj	mus_musculus_p_val	mus_musculus_avg_log2FC	mus_musculus_pct.1	mus_musculus_pct.2	mus_musculus_p_val_adj
0	DPYSL2	ENSG00000092964.18	0.000927405	2.25798e-50	0.000927405	0.462912	1	1	1	1.12899e-50	1.72469	0.987	0.982	1.16986e-46
0	MAP1B	ENSG00000131711.15	1.70209e-13	2.71101e-47	1.70209e-13	1.00099	1	1	1.76371e-09	1.3555e-47	1.20099	1	1	1.40457e-43
0	NRXN3	ENSG00000021645.19	3.83605e-08	1.55348e-42	3.83605e-08	1.4968	0.913	0.831	0.000397492	7.76739e-43	1.93787	0.991	0.898	8.04857e-39
0	ACTB	ENSG00000075624.16	0.000258192	3.47846e-40	0.000258192	0.343509	1	1	1	1.73923e-40	1.29355	1	1	1.80219e-36
0	DCX	ENSG00000077279.18	1.51461e-25	3.72248e-38	1.51461e-25	2.02751	1	1	1.56944e-21	1.86124e-38	2.0494	0.964	0.842	1.92862e-34
0	RUNX1T1	ENSG00000079102.16	6.32796e-10	7.48058e-37	6.32796e-10	1.35611	0.922	0.848	6.55704e-06	3.74029e-37	2.4801	0.884	0.724	3.87569e-33
0	NCAM1	ENSG00000149294.16	0.000996205	2.07946e-30	0.000996205	0.843644	0.957	0.909	1	1.03973e-30	1.55803	0.96	0.837	1.07737e-26
0	STMN2	ENSG00000104435.13	7.99635e-16	2.15317e-27	1.07659e-27	2.17529	1	0.996	1.11556e-23	7.99635e-16	1.29648	0.871	0.724	8.28581e-12
0	PLXNA4	ENSG00000221866.9	0.0046388	1.97301e-26	0.0046388	0.815741	0.67	0.58	1	9.86505e-27	1.77511	0.567	0.238	1.02222e-22
0	TUBB2B	ENSG00000137285.10	2.00063e-09	2.07074e-18	2.00063e-09	0.944932	1	0.996	2.07305e-05	1.03537e-18	1.52504	0.862	0.766	1.07285e-14
0	MAF	ENSG00000178573.7	0.0362418	3.4417e-18	0.0362418	0.360044	0.365	0.28	1	1.72085e-18	2.39574	0.598	0.366	1.78315e-14
0	MLLT11	ENSG00000213190.4	2.00695e-06	1.03123e-16	5.15613e-17	1.45812	1	1	5.34279e-13	2.00695e-06	0.855062	0.781	0.721	0.020796
0	AKAP9	ENSG00000127914.16	1.23356e-06	1.19357e-15	5.96787e-16	1.48106	1	0.992	6.18391e-12	1.23356e-06	0.817091	0.938	0.92	0.0127822
0	TUBA1A	ENSG00000167552.14	4.26031e-07	2.35366e-15	1.17683e-15	0.834498	1	1	1.21943e-11	4.26031e-07	0.492307	1	0.998	0.00441453
0	ZNF536	ENSG00000198597.9	0.00554447	6.09385e-15	0.00554447	0.497087	0.922	0.901	1	3.04693e-15	1.72668	0.71	0.536	3.15722e-11
0	DPYSL3	ENSG00000113657.13	2.27965e-06	1.05271e-14	2.27965e-06	1.05208	1	0.975	0.0236217	5.26357e-15	1.00534	0.978	0.974	5.45411e-11
0	MACF1	ENSG00000127603.28	0.0234435	1.49143e-13	0.0234435	0.515649	0.991	0.967	1	7.45716e-14	1.30898	0.946	0.866	7.72711e-10
0	DCLK2	ENSG00000170390.16	0.000109731	6.31592e-13	0.000109731	0.737585	0.965	0.909	1	3.15796e-13	1.0346	0.938	0.831	3.27228e-09
0	CCDC88A	ENSG00000115355.17	0.0109964	8.07692e-13	0.0109964	0.761185	0.991	1	1	4.03846e-13	1.03309	0.964	0.966	4.18465e-09
0	GAD2	ENSG00000136750.13	0.0370688	1.38698e-12	0.0370688	0.466406	0.922	0.926	1	6.93492e-13	1.17924	0.902	0.785	7.18596e-09
0	TCF4	ENSG00000196628.18	0.0330408	1.45936e-12	0.0330408	0.79876	1	1	1	7.29678e-13	0.814886	0.996	0.985	7.56092e-09
0	TTC3	ENSG00000182670.13	3.74266e-06	3.04007e-12	3.74266e-06	0.978489	1	1	0.0387814	1.52004e-12	0.78116	0.991	0.994	1.57506e-08
0	MYT1L	ENSG00000186487.19	1.71181e-10	1.21287e-11	1.71181e-10	2.00621	0.974	0.901	1.77377e-06	6.06435e-12	1.28734	0.571	0.376	6.28388e-08
0	ZNF608	ENSG00000168916.15	0.00684271	5.38514e-11	0.00684271	0.617998	0.609	0.494	1	2.69257e-11	0.998543	0.83	0.699	2.79004e-07
0	NREP	ENSG00000134986.14	3.45985e-07	6.71808e-11	3.35904e-11	1.49179	1	1	3.48064e-07	3.45985e-07	0.617932	0.978	0.932	0.0035851
0	APC	ENSG00000134982.17	7.29959e-06	1.51403e-10	7.29959e-06	1.29578	0.93	0.897	0.0756384	7.57017e-11	1.60374	0.839	0.787	7.84421e-07
0	NRCAM	ENSG00000091129.21	0.00025718	5.30752e-10	0.00025718	0.777347	0.557	0.407	1	2.65376e-10	1.12888	0.469	0.273	2.74982e-06
0	RIPOR2	ENSG00000111913.19	0.000206263	5.59323e-10	0.000206263	1.02108	0.704	0.58	1	2.79661e-10	1.2858	0.567	0.396	2.89785e-06
0	RTN1	ENSG00000139970.17	4.83541e-06	9.03451e-10	4.51725e-10	2.48179	0.922	0.86	4.68078e-06	4.83541e-06	0.576729	0.942	0.857	0.0501046
0	NAV3	ENSG00000067798.16	0.0011399	1.50701e-09	0.0011399	1.17054	0.757	0.72	1	7.53504e-10	0.822471	0.335	0.165	7.80781e-06
0	RBFOX2	ENSG00000100320.23	0.00107397	1.62334e-09	0.00107397	1.05243	0.948	0.942	1	8.11668e-10	1.36103	0.848	0.75	8.41051e-06
0	NSG2	ENSG00000170091.11	5.48275e-07	3.49031e-09	1.74515e-09	1.38014	0.774	0.58	1.80833e-05	5.48275e-07	1.16155	0.83	0.769	0.00568122
0	ERBB4	ENSG00000178568.15	8.55509e-06	5.14851e-09	8.55509e-06	1.07857	0.8	0.72	0.0886479	2.57426e-09	1.60929	0.411	0.247	2.66744e-05
0	LUC7L3	ENSG00000108848.16	0.00695045	4.93225e-08	0.00695045	0.600279	1	1	1	2.46613e-08	1.05434	0.906	0.904	0.00025554
0	bmp	ENSG00000078018.20	5.81491e-07	1.46423e-07	7.32113e-08	1.20991	1	1	0.000758615	5.81491e-07	0.877843	0.942	0.892	0.00602541
0	DST	ENSG00000151914.20	0.00103378	2.07138e-07	0.00103378	1.00642	0.957	0.959	1	1.03569e-07	0.96801	0.469	0.308	0.00107318
0	SCN3A	ENSG00000153253.18	4.09127e-06	3.59884e-07	4.09127e-06	0.629079	0.913	0.831	0.0423938	1.79942e-07	1.18414	0.424	0.266	0.00186456
0	KDM5B	ENSG00000117139.18	1.01192e-05	4.39057e-07	2.19529e-07	1.08823	0.983	0.955	0.00227476	1.01192e-05	0.886268	0.839	0.806	0.104855
0	GNG2	ENSG00000186469.8	0.000308894	4.90933e-07	0.000308894	1.20579	0.73	0.675	1	2.45466e-07	0.811544	0.862	0.765	0.00254352
0	YWHAZ	ENSG00000164924.18	3.63164e-05	5.28259e-07	3.63164e-05	0.814202	1	1	0.376311	2.64129e-07	0.686079	0.973	0.982	0.00273691
0	GRIA4	ENSG00000152578.13	0.0107519	6.23535e-07	0.0107519	1.58297	0.704	0.626	1	3.11768e-07	1.22175	0.339	0.187	0.00323054
0	RPS11	ENSG00000142534.7	0.000477229	8.04322e-07	0.000477229	0.580055	1	1	1	4.02161e-07	0.431385	0.964	0.985	0.00416719
0	BCL11B	ENSG00000127152.18	0.00660827	1.13737e-06	5.68685e-07	0.840999	0.965	0.872	0.00589272	0.00660827	0.54676	0.888	0.865	1
0	ARID1B	ENSG00000049618.23	0.0235253	1.15133e-06	0.0235253	0.714127	0.861	0.79	1	5.75663e-07	0.525151	0.567	0.45	0.00596502
0	CELSR3	ENSG00000008300.17	0.00905452	1.50077e-06	0.00905452	0.292881	0.252	0.144	1	7.50384e-07	0.703986	0.415	0.265	0.00777548
0	RERE	ENSG00000142599.19	0.000304892	1.64636e-06	0.000304892	0.551085	0.974	0.93	1	8.23183e-07	0.405422	0.446	0.651	0.00852982
0	SOX6	ENSG00000110693.18	3.38905e-05	3.99933e-06	3.38905e-05	0.808579	0.991	0.979	0.351173	1.99967e-06	1.2564	0.79	0.726	0.0207205
0	INA	ENSG00000148798.11	0.00501555	1.31234e-05	6.5617e-06	1.38377	0.817	0.749	0.0679923	0.00501555	0.578199	0.201	0.309	1
0	ROBO1	ENSG00000169855.20	0.029598	1.85063e-05	0.029598	0.685866	0.643	0.564	1	9.2532e-06	0.850565	0.603	0.515	0.0958816
0	ROBO2	ENSG00000185008.17	0.000114086	1.95338e-05	9.76694e-06	1.1792	0.783	0.654	0.101205	0.000114086	1.16396	0.42	0.326	1
0	TUBB2A	ENSG00000137267.6	0.0202218	3.08912e-05	1.54457e-05	1.15365	1	0.992	0.160048	0.0202218	0.562982	0.549	0.504	1
0	SORBS2	ENSG00000154556.18	0.02552	3.62874e-05	0.02552	0.293553	0.557	0.449	1	1.81439e-05	0.969272	0.42	0.298	0.188007
0	RPL34	ENSG00000109475.16	0.000285463	4.8984e-05	2.44923e-05	0.623825	0.991	1	0.253789	0.000285463	0.351292	0.817	0.829	1
0	KIDINS220	ENSG00000134313.15	0.00173679	7.1418e-05	3.57096e-05	1.10352	0.991	0.963	0.370023	0.00173679	1.18412	0.531	0.453	1
0	st18	ENSG00000128683.14	8.71931e-05	9.25201e-05	8.71931e-05	1.14973	0.826	0.786	0.903494	4.62611e-05	0.751251	0.75	0.664	0.479357
0	GRIA2	ENSG00000120251.20	0.00168048	0.000160929	8.04678e-05	0.73903	0.583	0.424	0.833807	0.00168048	0.512036	0.402	0.537	1
0	ERLEC1	ENSG00000068912.14	0.0342123	0.000241825	0.0342123	0.365004	0.591	0.675	1	0.00012092	0.528149	0.138	0.261	1
0	PHACTR3	ENSG00000087495.17	0.0191194	0.000811605	0.000405885	0.353607	0.557	0.42	1	0.0191194	0.825331	0.254	0.192	1
0	C20orf194	ENSG00000088854.12	0.0394528	0.000996262	0.0394528	0.776108	0.53	0.457	1	0.000498255	1.07423	0.629	0.549	1
0	ILF3	ENSG00000129351.17	0.0382134	0.00156461	0.0382134	0.505702	0.957	0.975	1	0.00078261	0.836467	0.888	0.852	1
0	KIAA0408	ENSG00000189367.15	0.0375268	0.00178952	0.0375268	0.656261	0.843	0.79	1	0.000895159	0.817522	0.558	0.491	1
0	PFN2	ENSG00000070087.14	0.0347889	0.00181451	0.0347889	0.407533	1	1	1	0.000907669	0.52403	0.924	0.896	1
0	IRF2BPL	ENSG00000119669.5	0.00880401	0.00202536	0.00880401	0.292984	0.487	0.387	1	0.00101319	0.72302	0.545	0.471	1
0	PHF21B	ENSG00000056487.16	0.0144837	0.00399807	0.00200104	0.299624	0.591	0.49	1	0.0144837	0.590948	0.772	0.686	1
0	CEP170	ENSG00000143702.16	0.00729904	0.00744723	0.00729904	0.832204	0.983	0.951	1	0.00373057	0.724622	0.808	0.771	1
0	KIAA0930	ENSG00000100364.18	0.0141812	0.00765054	0.0141812	0.808459	0.461	0.342	1	0.00383261	0.288801	0.196	0.294	1
0	MEX3A	ENSG00000254726.3	0.0137309	0.00772853	0.0137309	0.567024	0.861	0.807	1	0.00387176	0.42418	0.741	0.866	1
0	ELAVL2	ENSG00000107105.15	0.00789445	0.00860855	0.00431358	0.898838	0.687	0.617	1	0.00789445	0.738924	0.67	0.64	1
0	AFAP1	ENSG00000196526.10	0.00864325	0.00981417	0.00864325	0.485934	0.548	0.457	1	0.00491918	0.951916	0.527	0.484	1
0	KARS1	ENSG00000065427.14	0.0277662	0.0138306	0.00693938	0.48316	0.713	0.835	1	0.0277662	0.266409	0.442	0.546	1
0	ATM	ENSG00000149311.18	0.0204415	0.0139485	0.0204415	0.280242	0.887	0.905	1	0.00699872	0.292797	0.308	0.407	1
0	POU3F4	ENSG00000196767.9	0.0182806	0.0149013	0.0182806	0.554004	0.896	0.877	1	0.00747862	0.880456	0.549	0.492	1
0	KIF21B	ENSG00000116852.14	0.023687	0.0231953	0.0116657	0.502152	0.73	0.605	1	0.023687	0.804471	0.482	0.416	1
0	CNOT6	ENSG00000113300.13	0.0211106	0.0285936	0.0144005	0.297895	0.513	0.691	1	0.0211106	0.417506	0.621	0.765	1
0	CTNNA2	ENSG00000066032.18	0.0433294	0.0461994	0.0433294	0.635481	0.443	0.374	1	0.0233729	0.387913	0.656	0.591	1
0	KDM7A	ENSG00000006459.11	0.0420619	0.0609073	0.0309321	1.01908	0.461	0.366	1	0.0420619	0.479696	0.33	0.439	1
1	ARF5	ENSG00000004059.11	0.0197199	5.57697e-45	0.0197199	1.64873	1	0.82	1	2.78848e-45	1.05564	0.895	0.689	2.88943e-41
1	RNF5	ENSG00000204308.8	0.0261176	2.7721e-41	0.0261176	1.38434	1	0.932	1	1.38605e-41	0.724531	0.824	0.472	1.43622e-37
1	DLX2	ENSG00000115844.11	0.0313866	8.12313e-39	0.0313866	1.05073	1	0.907	1	4.06157e-39	0.997718	0.969	0.76	4.2086e-35
1	ATAT1	ENSG00000137343.18	0.0401166	1.08664e-38	0.0401166	0.887367	1	0.763	1	5.43322e-39	1.01659	0.923	0.694	5.6299e-35
1	DRAP1	ENSG00000175550.8	0.0449423	1.99028e-35	0.0449423	0.59847	1	0.718	1	9.95141e-36	0.508624	0.747	0.415	1.03117e-31
1	PJA1	ENSG00000181191.11	0.0149934	7.30833e-33	0.0149934	1.70304	1	0.71	1	3.65416e-33	0.958291	0.895	0.583	3.78645e-29
1	RBM18	ENSG00000119446.14	0.0408021	5.96829e-28	0.0408021	1.06378	1	0.715	1	2.98414e-28	0.835881	0.892	0.587	3.09217e-24
1	CIRBP	ENSG00000099622.14	0.0282841	9.59052e-28	0.0282841	1.02435	1	0.862	1	4.79526e-28	0.752481	0.809	0.565	4.96885e-24
1	PGRMC1	ENSG00000101856.10	0.0157486	6.49023e-26	0.0157486	1.60164	1	0.831	1	3.24511e-26	0.832102	0.849	0.539	3.36259e-22
1	TECR	ENSG00000099797.15	0.0296049	5.43191e-24	0.0296049	1.30224	1	0.885	1	2.71595e-24	0.619374	1	0.897	2.81427e-20
1	RAB5A	ENSG00000144566.11	0.03148	2.82719e-22	0.03148	0.637107	1	0.476	1	1.4136e-22	0.728529	0.512	0.24	1.46477e-18
1	PSMB3	ENSG00000277791.5	0.0361469	8.38869e-22	0.0361469	0.932086	1	0.992	1	4.19435e-22	0.445379	0.938	0.726	4.34618e-18
1	IDNK	ENSG00000148057.16	0.00162669	1.79073e-17	0.00162669	0.731469	0.667	0.11	1	8.95363e-18	0.339586	0.54	0.3	9.27775e-14
1	RNF126	ENSG00000070423.18	0.037512	5.98349e-16	0.037512	0.843446	1	0.392	1	2.99175e-16	0.339703	0.515	0.285	3.10005e-12
1	DAPK3	ENSG00000167657.14	0.0423522	6.59393e-16	0.0423522	0.316306	0.333	0.062	1	3.29697e-16	0.699511	0.327	0.136	3.41632e-12
1	DMAC1	ENSG00000137038.8	0.027027	2.74313e-15	0.027027	0.612766	1	0.561	1	1.37157e-15	0.377156	0.546	0.315	1.42122e-11
1	YRDC	ENSG00000196449.4	0.000255191	3.9095e-15	0.000255191	1.79405	1	0.217	1	1.95475e-15	0.688675	0.444	0.227	2.02551e-11
1	PRPSAP1	ENSG00000161542.17	0.0203491	5.18108e-15	0.0203491	1.42535	1	0.752	1	2.59054e-15	0.574652	0.654	0.397	2.68432e-11
1	ARRDC4	ENSG00000140450.9	0.00214224	1.08068e-14	0.00214224	1.88565	0.667	0.118	1	5.40342e-15	0.492311	0.423	0.207	5.59903e-11
1	CYB5R3	ENSG00000100243.21	0.00608775	1.474e-14	0.00608775	1.99894	1	0.67	1	7.37001e-15	0.824343	0.59	0.371	7.63681e-11
1	EXOSC4	ENSG00000178896.9	0.0459586	6.47575e-14	0.0459586	0.912688	0.667	0.223	1	3.23788e-14	0.57377	0.512	0.303	3.35509e-10
1	GTF2B	ENSG00000137947.12	0.0225428	2.02722e-13	0.0225428	1.07946	1	0.67	1	1.01361e-13	0.427212	0.639	0.414	1.0503e-09
1	SSNA1	ENSG00000176101.12	0.0356805	2.42573e-12	0.0356805	1.06467	1	0.682	1	1.21287e-12	0.291289	0.738	0.512	1.25677e-08
1	EIPR1	ENSG00000032389.12	0.0105129	6.12432e-11	0.0105129	1.64792	1	0.408	1	3.06216e-11	0.489414	0.398	0.21	3.17301e-07
1	CLPP	ENSG00000125656.11	0.0418567	8.27376e-11	0.0418567	1.43592	1	0.673	1	4.13688e-11	0.410501	0.63	0.453	4.28663e-07
1	TMEM147	ENSG00000105677.12	0.0331288	2.05184e-10	0.0331288	1.19657	1	0.769	1	1.02592e-10	0.268594	0.546	0.342	1.06306e-06
1	NAXE	ENSG00000163382.12	0.0451058	6.22588e-10	0.0451058	1.88157	1	0.845	1	3.11294e-10	0.544617	0.522	0.344	3.22563e-06
1	GLRX3	ENSG00000108010.12	0.0490098	1.30192e-09	0.0490098	1.33474	1	0.8	1	6.50961e-10	0.255098	0.815	0.626	6.74526e-06
1	MANF	ENSG00000145050.18	0.00152849	2.21781e-09	0.00152849	0.958078	1	0.245	1	1.1089e-09	0.370444	0.568	0.399	1.14905e-05
1	TMEM44	ENSG00000145014.17	0.0358403	2.70267e-09	0.0358403	1.45881	0.667	0.228	1	1.35134e-09	0.362317	0.537	0.34	1.40025e-05
1	ANKRD10	ENSG00000088448.14	0.0177712	2.07319e-08	0.0177712	1.46462	1	0.921	1	1.03659e-08	0.299112	0.679	0.503	0.000107412
1	CCDC115	ENSG00000136710.10	0.0496224	3.10757e-08	0.0496224	1.43934	1	0.49	1	1.55378e-08	0.48216	0.401	0.247	0.000161003
1	BCAR1	ENSG00000050820.17	0.00370744	9.93697e-08	0.00370744	0.422634	0.667	0.127	1	4.96848e-08	0.300827	0.343	0.2	0.000514834
1	COPS5	ENSG00000121022.14	0.0342104	2.04757e-06	0.0342104	1.23872	1	0.825	1	1.02379e-06	0.302568	0.648	0.505	0.0106085
1	FTO	ENSG00000140718.21	0.0205898	5.43038e-06	0.0205898	1.50693	1	0.814	1	2.71519e-06	0.283407	0.614	0.464	0.0281348
1	SMAD1	ENSG00000170365.10	0.0232553	1.94558e-05	0.0232553	1.02154	1	0.727	1	9.72792e-06	0.487798	0.435	0.318	0.100801
1	AHSA1	ENSG00000100591.8	0.0199421	2.66841e-05	0.0199421	1.62203	1	0.87	1	1.33421e-05	0.287309	0.583	0.452	0.138251
1	ACKR3	ENSG00000144476.6	0.0152605	5.55339e-05	0.0152605	1.21461	1	0.313	1	2.77673e-05	0.282258	0.605	0.479	0.287725
1	RUFY1	ENSG00000176783.15	0.0360313	0.000106329	0.0360313	0.612168	1	0.476	1	5.31661e-05	0.586887	0.253	0.16	0.550907
1	DDX56	ENSG00000136271.10	0.0263734	0.000934603	0.0263734	0.846771	1	0.637	1	0.000467411	0.264669	0.373	0.27	1
1	ABCF3	ENSG00000161204.11	0.0119596	0.0014251	0.0119596	0.386048	1	0.324	1	0.000712802	0.275904	0.29	0.21	1
1	TDP1	ENSG00000042088.14	0.0388427	0.0146914	0.0388427	1.29979	1	0.752	1	0.00737287	0.268481	0.435	0.365	1
2	RANBP1	ENSG00000099901.17	0.000419368	1.02316e-54	0.000419368	0.32141	1	0.978	1	5.11578e-55	1.62597	0.984	0.88	5.30097e-51
2	PFN1	ENSG00000108518.8	6.57776e-05	1.73241e-46	6.57776e-05	0.407786	1	0.996	0.681588	8.66207e-47	1.28618	0.984	0.783	8.97564e-43
2	LMO1	ENSG00000166407.14	0.000482959	9.78299e-43	0.000482959	0.615944	0.94	0.844	1	4.8915e-43	1.73362	0.911	0.608	5.06857e-39
2	CKB	ENSG00000166165.13	8.95571e-09	6.38517e-42	8.95571e-09	0.746632	1	1	9.27991e-05	3.19258e-42	1.3489	0.995	0.925	3.30816e-38
2	DBI	ENSG00000155368.16	0.000202113	1.65842e-40	0.000202113	0.301539	1	0.993	1	8.2921e-41	1.39721	0.979	0.813	8.59228e-37
2	PHGDH	ENSG00000092621.12	0.00273767	3.55458e-40	0.00273767	0.932334	0.976	0.909	1	1.77729e-40	1.26538	0.723	0.275	1.84163e-36
2	SLBP	ENSG00000163950.13	4.07126e-06	1.28971e-39	4.07126e-06	0.80872	0.855	0.735	0.0421864	6.44857e-40	1.32309	0.932	0.618	6.68201e-36
2	MDK	ENSG00000110492.15	1.40959e-06	2.19533e-38	1.40959e-06	0.715057	1	0.996	0.0146061	1.09766e-38	1.32752	0.942	0.728	1.1374e-34
2	PRDX4	ENSG00000123131.13	0.000321618	4.59858e-36	0.000321618	0.614453	0.783	0.698	1	2.29929e-36	1.16253	0.754	0.355	2.38252e-32
2	GINS2	ENSG00000131153.9	0.00461863	2.20766e-35	0.00461863	0.752168	0.952	0.909	1	1.10383e-35	0.952002	0.492	0.13	1.14379e-31
2	SNRPB	ENSG00000125835.18	0.0167911	7.49375e-35	0.0167911	0.318992	1	0.996	1	3.74687e-35	1.13705	0.979	0.783	3.88251e-31
2	CNBP	ENSG00000169714.16	0.00326241	3.77695e-33	0.00326241	0.358877	1	1	1	1.88848e-33	1.10715	0.984	0.838	1.95684e-29
2	MIF	ENSG00000240972.2	4.44752e-07	4.88019e-32	4.44752e-07	0.43976	1	0.996	0.00460853	2.44009e-32	0.883597	0.963	0.779	2.52842e-28
2	SIVA1	ENSG00000184990.13	4.47972e-08	1.04294e-31	4.47972e-08	0.853281	0.964	0.945	0.000464188	5.21468e-32	1.13614	0.801	0.467	5.40345e-28
2	ZFP36L1	ENSG00000185650.10	0.000134586	2.68208e-31	0.000134586	0.578306	0.892	0.836	1	1.34104e-31	0.254595	0.675	0.272	1.38959e-27
2	PSAT1	ENSG00000135069.14	0.00489045	5.4856e-31	0.00489045	1.05204	0.771	0.713	1	2.7428e-31	1.51593	0.712	0.333	2.84209e-27
2	RFC4	ENSG00000163918.10	4.05375e-06	1.73513e-30	4.05375e-06	0.976072	0.88	0.745	0.042005	8.67565e-31	1.02825	0.785	0.389	8.98971e-27
2	LSM4	ENSG00000130520.10	0.000135579	4.00391e-30	0.000135579	0.5928	0.964	0.927	1	2.00195e-30	1.03345	0.848	0.547	2.07442e-26
2	PCNA	ENSG00000132646.11	3.63498e-06	6.51629e-30	3.63498e-06	0.782568	1	0.996	0.0376656	3.25814e-30	1.07242	0.948	0.736	3.37609e-26
2	H2AZ1	ENSG00000164032.12	0.0273772	4.03118e-29	0.0273772	0.263669	1	1	1	2.01559e-29	0.813881	1	0.951	2.08855e-25
2	SLC25A5	ENSG00000005022.6	7.92113e-06	1.13036e-28	7.92113e-06	0.803677	0.988	0.967	0.0820788	5.65181e-29	1.16389	0.984	0.9	5.8564e-25
2	NT5DC2	ENSG00000168268.11	0.000123288	1.89295e-28	0.000123288	0.576278	0.88	0.825	1	9.46476e-29	1.16827	0.859	0.551	9.80738e-25
2	SPARC	ENSG00000113140.11	1.57545e-05	2.96603e-28	1.57545e-05	0.91232	0.988	0.964	0.163249	1.48301e-28	1.26597	0.597	0.238	1.5367e-24
2	H2AX	ENSG00000188486.3	0.00367702	7.31967e-28	0.00367702	0.462952	0.952	0.884	1	3.65983e-28	0.926559	0.859	0.54	3.79232e-24
2	C4orf3	ENSG00000164096.13	0.000652524	1.07071e-27	0.000652524	0.495928	0.904	0.847	1	5.35355e-28	0.603578	0.916	0.614	5.54735e-24
2	RRM2	ENSG00000171848.15	0.00120552	2.96297e-27	0.00120552	0.706938	0.976	0.924	1	1.48148e-27	1.05962	0.969	0.889	1.53511e-23
2	PRDX1	ENSG00000117450.14	0.026705	3.05055e-27	0.026705	0.255941	0.976	0.971	1	1.52528e-27	0.98275	0.969	0.83	1.58049e-23
2	SNRNP40	ENSG00000060688.13	0.00554157	8.79628e-27	0.00554157	0.629866	0.928	0.895	1	4.39814e-27	1.14904	0.827	0.489	4.55735e-23
2	DUT	ENSG00000128951.14	6.60169e-06	1.90986e-26	6.60169e-06	0.696759	0.976	0.916	0.0684067	9.54928e-27	1.07745	0.88	0.642	9.89496e-23
2	HES5	ENSG00000197921.6	1.4051e-05	2.83316e-26	1.4051e-05	1.15216	0.904	0.825	0.145597	1.41658e-26	0.789858	0.555	0.223	1.46786e-22
2	CENPM	ENSG00000100162.15	0.00464991	3.01673e-26	0.00464991	0.750355	0.819	0.815	1	1.50837e-26	0.740259	0.618	0.273	1.56297e-22
2	DDAH1	ENSG00000153904.20	3.71891e-09	3.18276e-26	3.71891e-09	0.605751	0.976	0.804	3.85353e-05	1.59138e-26	0.918125	0.88	0.543	1.64899e-22
2	RHEB	ENSG00000106615.10	0.000130611	2.87698e-25	0.000130611	0.556151	1	0.967	1	1.43849e-25	0.975788	0.885	0.549	1.49056e-21
2	TPI1	ENSG00000111669.15	3.27627e-07	4.74956e-25	3.27627e-07	0.730994	1	1	0.00339488	2.37478e-25	1.03404	0.859	0.564	2.46075e-21
2	MCM2	ENSG00000073111.14	0.0110753	2.50109e-24	0.0110753	1.02644	0.614	0.484	1	1.25055e-24	1.15572	0.743	0.405	1.29581e-20
2	LSM2	ENSG00000204392.11	1.42734e-06	3.14045e-24	1.42734e-06	0.543487	0.916	0.789	0.0147901	1.57023e-24	0.643888	0.717	0.392	1.62707e-20
2	RBBP7	ENSG00000102054.17	1.51843e-07	5.73556e-24	1.51843e-07	0.98097	0.964	0.927	0.00157339	2.86778e-24	1.19568	0.864	0.609	2.97159e-20
2	TYMS	ENSG00000176890.16	0.00196702	1.03176e-23	0.00196702	0.404596	0.94	0.913	1	5.15878e-24	0.872364	0.801	0.504	5.34552e-20
2	MCM5	ENSG00000100297.16	0.00271143	2.03797e-23	0.00271143	0.757326	0.639	0.495	1	1.01899e-23	0.997085	0.717	0.39	1.05587e-19
2	SAE1	ENSG00000142230.13	0.0147736	2.27852e-23	0.0147736	0.623847	0.976	0.902	1	1.13926e-23	0.927874	0.921	0.669	1.1805e-19
2	NUDC	ENSG00000090273.14	0.00099242	3.32852e-23	0.00099242	0.436112	0.964	0.898	1	1.66426e-23	0.923911	0.806	0.505	1.72451e-19
2	NHP2	ENSG00000145912.8	0.0444255	5.30355e-23	0.0444255	0.298815	1	1	1	2.65178e-23	0.608116	0.785	0.454	2.74777e-19
2	CENPS	ENSG00000175279.22	0.00216763	9.08718e-23	0.00216763	0.490328	0.373	0.229	1	4.54359e-23	0.49542	0.576	0.254	4.70807e-19
2	PTN	ENSG00000105894.12	0.00100248	1.0695e-22	0.00100248	0.375088	0.59	0.44	1	5.34752e-23	0.875213	0.592	0.272	5.5411e-19
2	DCTPP1	ENSG00000179958.9	0.0151603	1.21682e-22	0.0151603	0.642302	0.759	0.662	1	6.08411e-23	0.825845	0.728	0.44	6.30435e-19
2	CRIP2	ENSG00000182809.10	4.17136e-07	1.34419e-22	4.17136e-07	0.934216	0.976	0.902	0.00432236	6.72094e-23	0.903214	0.906	0.609	6.96423e-19
2	BSG	ENSG00000172270.20	5.70505e-10	2.29466e-22	5.70505e-10	0.769912	1	0.996	5.91157e-06	1.14733e-22	0.851188	0.958	0.678	1.18887e-18
2	GPX8	ENSG00000164294.14	0.0029216	2.46203e-22	0.0029216	0.326889	0.47	0.32	1	1.23101e-22	0.614594	0.393	0.118	1.27558e-18
2	PMF1	ENSG00000160783.19	0.000961987	3.35712e-22	0.000961987	0.483086	0.867	0.825	1	1.67856e-22	0.608588	0.628	0.3	1.73932e-18
2	ANP32B	ENSG00000136938.9	0.000393312	1.01268e-21	0.000393312	0.265049	0.867	0.745	1	5.0634e-22	0.603909	0.921	0.747	5.2467e-18
2	PEA15	ENSG00000162734.12	1.16489e-11	1.15769e-21	1.16489e-11	1.22076	0.892	0.771	1.20706e-07	5.78843e-22	1.49169	0.864	0.631	5.99797e-18
2	CCND1	ENSG00000110092.4	0.0169118	1.20805e-21	0.0169118	0.728765	0.446	0.327	1	6.04023e-22	1.08078	0.681	0.38	6.25889e-18
2	CENPH	ENSG00000153044.10	0.0108607	4.12445e-21	0.0108607	0.682455	0.639	0.611	1	2.06222e-21	0.53292	0.524	0.211	2.13688e-17
2	NEK6	ENSG00000119408.16	0.0097593	4.69717e-21	0.0097593	0.312796	0.554	0.382	1	2.34858e-21	1.18398	0.44	0.161	2.4336e-17
2	E2F4	ENSG00000205250.9	0.000552806	5.48644e-21	0.000552806	0.448415	0.663	0.458	1	2.74322e-21	0.595899	0.602	0.27	2.84252e-17
2	CNN3	ENSG00000117519.16	0.0137682	6.31568e-21	0.0137682	0.85081	0.988	0.989	1	3.15784e-21	0.755965	0.984	0.788	3.27215e-17
2	DNPH1	ENSG00000112667.12	6.77044e-06	1.29107e-20	6.77044e-06	0.548058	0.795	0.625	0.0701553	6.45534e-21	0.672635	0.534	0.228	6.68902e-17
2	JUND	ENSG00000130522.6	4.52643e-07	1.47997e-20	4.52643e-07	0.47785	1	0.938	0.00469029	7.39985e-21	0.411043	0.901	0.581	7.66772e-17
2	STOML2	ENSG00000165283.16	9.93006e-05	3.67809e-20	9.93006e-05	0.757946	0.88	0.855	1	1.83904e-20	0.797038	0.743	0.443	1.90562e-16
2	BCCIP	ENSG00000107949.17	0.00400782	3.77704e-20	0.00400782	0.364916	0.976	0.891	1	1.88852e-20	0.660919	0.749	0.438	1.95688e-16
2	PPP4C	ENSG00000149923.14	0.000670601	6.8641e-20	0.000670601	0.368659	0.952	0.913	1	3.43205e-20	0.862853	0.901	0.638	3.55629e-16
2	TSPAN3	ENSG00000140391.15	0.00165304	1.21815e-19	0.00165304	0.60753	1	1	1	6.09076e-20	0.793	0.984	0.744	6.31125e-16
2	LIG1	ENSG00000105486.14	9.42567e-05	1.78057e-19	9.42567e-05	0.764498	0.783	0.64	0.976688	8.90283e-20	0.260642	0.864	0.636	9.22511e-16
2	PPP1CA	ENSG00000172531.15	0.014187	2.10341e-19	0.014187	0.574255	0.843	0.782	1	1.0517e-19	0.850993	0.927	0.7	1.08978e-15
2	CD63	ENSG00000135404.11	0.00323647	3.72948e-19	0.00323647	0.3784	0.952	0.891	1	1.86474e-19	0.592734	0.503	0.205	1.93224e-15
2	CCN1	ENSG00000142871.17	5.9868e-05	8.89579e-19	5.9868e-05	0.440935	0.892	0.756	0.620352	4.44789e-19	1.19289	0.424	0.164	4.60891e-15
2	NME1	ENSG00000239672.7	0.00597615	1.07447e-18	0.00597615	0.301028	0.964	0.938	1	5.37237e-19	0.613083	0.995	0.905	5.56685e-15
2	FKBP3	ENSG00000100442.11	0.0220442	1.59259e-18	0.0220442	0.271171	1	0.975	1	7.96294e-19	0.70985	0.958	0.768	8.2512e-15
2	ASF1B	ENSG00000105011.9	4.22287e-05	1.80194e-18	4.22287e-05	1.02286	0.855	0.709	0.437574	9.00968e-19	0.930185	0.513	0.232	9.33583e-15
2	TAF10	ENSG00000166337.10	0.00495913	2.27482e-18	0.00495913	0.314957	0.699	0.618	1	1.13741e-18	0.496728	0.618	0.317	1.17858e-14
2	APEX1	ENSG00000100823.12	0.0254876	2.59765e-18	0.0254876	0.283263	1	0.989	1	1.29882e-18	0.443194	0.822	0.518	1.34584e-14
2	SNRNP25	ENSG00000161981.11	0.000586687	2.8083e-18	0.000586687	0.740386	0.88	0.753	1	1.40415e-18	0.399049	0.649	0.325	1.45498e-14
2	HES6	ENSG00000144485.11	0.0242404	4.37446e-18	0.0242404	0.461599	1	0.978	1	2.18723e-18	1.08247	0.848	0.557	2.26641e-14
2	MCM4	ENSG00000104738.18	1.5337e-06	6.13001e-18	1.5337e-06	1.10995	0.867	0.771	0.0158921	3.06501e-18	0.661869	0.738	0.454	3.17596e-14
2	PMM1	ENSG00000100417.12	0.00868331	6.29676e-18	0.00868331	0.736674	0.771	0.665	1	3.14838e-18	0.910677	0.524	0.249	3.26235e-14
2	NXT1	ENSG00000132661.4	0.000292575	1.16922e-17	0.000292575	0.455994	0.867	0.665	1	5.84609e-18	0.649845	0.654	0.348	6.05772e-14
2	EMC8	ENSG00000131148.9	0.0406877	1.54587e-17	0.0406877	0.516418	0.602	0.491	1	7.72937e-18	0.629276	0.738	0.454	8.00918e-14
2	MED30	ENSG00000164758.7	0.0119293	1.59599e-17	0.0119293	0.292192	0.855	0.753	1	7.97995e-18	0.525557	0.586	0.292	8.26883e-14
2	TFDP1	ENSG00000198176.13	0.000640891	1.67806e-17	0.000640891	0.597202	0.663	0.538	1	8.39028e-18	0.519854	0.77	0.478	8.694e-14
2	LRR1	ENSG00000165501.17	0.0136929	2.74632e-17	0.0136929	0.710688	0.699	0.596	1	1.37316e-17	0.955099	0.466	0.204	1.42287e-13
2	TSPAN7	ENSG00000156298.12	0.00688141	4.80794e-17	0.00688141	0.580969	0.976	0.931	1	2.40397e-17	0.70586	0.565	0.274	2.49099e-13
2	TUBA1B	ENSG00000123416.15	0.00258453	4.86854e-17	0.00258453	0.372891	1	1	1	2.43427e-17	0.430077	0.979	0.903	2.52239e-13
2	NAA50	ENSG00000121579.13	0.0341996	6.50748e-17	0.0341996	0.278746	0.795	0.687	1	3.25374e-17	0.599577	0.775	0.45	3.37152e-13
2	PON2	ENSG00000105854.13	0.0297274	9.1646e-17	0.0297274	0.690629	0.88	0.818	1	4.5823e-17	0.839807	0.482	0.212	4.74818e-13
2	POLD2	ENSG00000106628.10	1.3452e-05	1.04202e-16	1.3452e-05	1.22751	0.952	0.916	0.13939	5.21009e-17	0.765788	0.455	0.202	5.39869e-13
2	RPA3	ENSG00000106399.11	2.56898e-06	1.26519e-16	2.56898e-06	0.54008	0.952	0.825	0.0266197	6.32594e-17	0.490583	0.848	0.58	6.55494e-13
2	CPE	ENSG00000109472.14	0.0360607	1.5746e-16	0.0360607	0.563454	0.843	0.869	1	7.87299e-17	1.29629	0.927	0.698	8.15799e-13
2	PSMC5	ENSG00000087191.13	0.0251964	1.79571e-16	0.0251964	0.586587	0.88	0.851	1	8.97857e-17	0.640315	0.859	0.596	9.3036e-13
2	COX5A	ENSG00000178741.12	0.0286727	1.94821e-16	0.0286727	0.300091	1	0.971	1	9.74105e-17	0.390314	0.895	0.663	1.00937e-12
2	PAICS	ENSG00000128050.8	0.0186997	2.45217e-16	0.0186997	0.522025	0.976	0.942	1	1.22608e-16	0.588492	0.963	0.799	1.27047e-12
2	CENPK	ENSG00000123219.13	0.00158334	2.64745e-16	0.00158334	0.507432	0.952	0.927	1	1.32372e-16	0.553214	0.628	0.347	1.37164e-12
2	DTYMK	ENSG00000168393.13	0.0108124	3.15346e-16	0.0108124	0.294378	0.988	0.942	1	1.57673e-16	0.372425	0.906	0.762	1.63381e-12
2	PKM	ENSG00000067225.18	1.16313e-06	3.35764e-16	1.16313e-06	0.750394	0.988	0.967	0.0120524	1.67882e-16	0.618173	0.979	0.9	1.7396e-12
2	PSMC3IP	ENSG00000131470.14	0.00167198	4.7572e-16	0.00167198	0.508428	0.614	0.491	1	2.3786e-16	0.751343	0.644	0.354	2.46471e-12
2	PARK7	ENSG00000116288.13	0.00676272	5.96921e-16	0.00676272	0.471699	1	0.996	1	2.98461e-16	0.593043	0.99	0.916	3.09265e-12
2	UQCRC1	ENSG00000010256.11	0.000268693	7.61838e-16	0.000268693	0.810106	1	0.993	1	3.80919e-16	0.745884	0.89	0.641	3.94708e-12
2	CCNE2	ENSG00000175305.17	9.79016e-05	8.17125e-16	9.79016e-05	0.682985	0.916	0.833	1	4.08563e-16	0.814791	0.607	0.316	4.23353e-12
2	RNASEH2C	ENSG00000172922.10	4.61632e-05	8.29151e-16	4.61632e-05	0.358555	0.855	0.662	0.478343	4.14576e-16	0.277825	0.56	0.295	4.29583e-12
2	RAD51	ENSG00000051180.17	0.00159691	8.5917e-16	0.00159691	0.862653	0.759	0.662	1	4.29585e-16	0.980557	0.435	0.193	4.45136e-12
2	SNX3	ENSG00000112335.15	0.0139788	1.0502e-15	0.0139788	0.407026	1	0.993	1	5.251e-16	0.494432	0.791	0.502	5.44108e-12
2	MCM7	ENSG00000166508.18	0.000909702	1.11673e-15	0.000909702	0.534503	1	0.96	1	5.58363e-16	0.483174	0.937	0.723	5.78575e-12
2	MRPL38	ENSG00000204316.12	0.0063127	1.57759e-15	0.0063127	0.54371	0.783	0.658	1	7.88793e-16	0.432092	0.518	0.244	8.17348e-12
2	USP1	ENSG00000162607.13	0.00390636	1.6915e-15	0.00390636	0.322247	0.988	0.967	1	8.45749e-16	0.490706	0.801	0.551	8.76366e-12
2	PPM1G	ENSG00000115241.11	0.0117048	1.76635e-15	0.0117048	0.699094	0.819	0.764	1	8.83177e-16	0.541679	0.634	0.362	9.15148e-12
2	RFC5	ENSG00000111445.14	0.0178006	1.99299e-15	0.0178006	0.250588	0.735	0.644	1	9.96496e-16	0.843824	0.461	0.218	1.03257e-11
2	IDH2	ENSG00000182054.9	0.0219745	3.81969e-15	0.0219745	0.373493	1	0.989	1	1.90985e-15	0.847051	0.812	0.608	1.97898e-11
2	MYL12A	ENSG00000101608.12	0.0265844	6.11101e-15	0.0265844	0.335214	0.783	0.705	1	3.05551e-15	0.547129	0.916	0.713	3.16612e-11
2	LITAF	ENSG00000189067.12	0.000240609	6.22456e-15	0.000240609	0.868538	0.904	0.844	1	3.11228e-15	0.372662	0.482	0.228	3.22494e-11
2	NME4	ENSG00000103202.13	0.00518367	6.59723e-15	0.00518367	0.415804	0.892	0.855	1	3.29861e-15	0.321494	0.403	0.163	3.41802e-11
2	RNF130	ENSG00000113269.14	0.000461808	1.51164e-14	0.000461808	0.698269	0.928	0.913	1	7.55822e-15	0.295286	0.712	0.407	7.83183e-11
2	CDK4	ENSG00000135446.17	5.7017e-08	2.01756e-14	5.7017e-08	0.724113	1	0.931	0.00059081	1.00878e-14	0.518768	0.984	0.951	1.0453e-10
2	RNPS1	ENSG00000205937.12	8.58738e-06	3.07349e-14	8.58738e-06	0.743808	0.976	0.942	0.0889824	1.53674e-14	0.355695	0.832	0.618	1.59237e-10
2	COPS6	ENSG00000168090.10	0.000867444	4.74337e-14	0.000867444	0.837049	1	0.985	1	2.37168e-14	0.686738	0.843	0.62	2.45754e-10
2	RWDD1	ENSG00000111832.13	0.00145297	5.13391e-14	0.00145297	0.27608	0.916	0.829	1	2.56696e-14	0.374515	0.754	0.494	2.65988e-10
2	TTYH1	ENSG00000167614.14	0.000140567	5.16566e-14	0.000140567	0.851967	0.892	0.88	1	2.58283e-14	0.76943	0.455	0.223	2.67633e-10
2	UQCC2	ENSG00000137288.10	1.24545e-05	5.86846e-14	1.24545e-05	0.686714	0.892	0.836	0.129054	2.93423e-14	0.390816	0.806	0.565	3.04045e-10
2	ERI3	ENSG00000117419.16	0.00787789	6.03492e-14	0.00787789	0.498208	0.904	0.851	1	3.01746e-14	0.539735	0.712	0.452	3.12669e-10
2	TK1	ENSG00000167900.12	0.000811101	6.60535e-14	0.000811101	0.871615	0.807	0.698	1	3.30268e-14	0.769246	0.764	0.542	3.42223e-10
2	ESD	ENSG00000139684.15	0.0159249	1.22692e-13	0.0159249	0.293148	0.988	0.971	1	6.13458e-14	0.56683	0.984	0.861	6.35665e-10
2	TXNL4A	ENSG00000141759.15	0.00299755	1.39606e-13	0.00299755	0.484489	0.976	0.905	1	6.98029e-14	0.369354	0.796	0.499	7.23298e-10
2	SERP1	ENSG00000120742.11	7.2625e-05	1.52269e-13	7.2625e-05	0.566132	0.94	0.858	0.75254	7.61343e-14	0.363648	0.733	0.455	7.88904e-10
2	CLNS1A	ENSG00000074201.9	3.75636e-05	1.79908e-13	3.75636e-05	0.441342	0.94	0.818	0.389234	8.99538e-14	0.552018	0.921	0.67	9.32101e-10
2	NOP56	ENSG00000101361.17	0.0112507	2.16853e-13	0.0112507	0.406615	0.94	0.953	1	1.08427e-13	0.681173	0.953	0.817	1.12352e-09
2	FDPS	ENSG00000160752.14	3.6031e-06	2.60173e-13	3.6031e-06	0.941292	0.976	0.924	0.0373353	1.30086e-13	0.497465	0.78	0.503	1.34795e-09
2	CD81	ENSG00000110651.11	2.13646e-05	2.77221e-13	2.13646e-05	0.468918	0.94	0.833	0.22138	1.38611e-13	0.701217	0.738	0.482	1.43628e-09
2	OSTC	ENSG00000198856.13	0.0119679	2.8663e-13	0.0119679	0.333976	0.94	0.945	1	1.43315e-13	0.569623	0.796	0.524	1.48503e-09
2	BRIX1	ENSG00000113460.13	0.000569886	2.87114e-13	0.000569886	0.44063	0.94	0.847	1	1.43557e-13	0.41906	0.812	0.55	1.48754e-09
2	SMIM30	ENSG00000214194.9	0.00719962	3.21171e-13	0.00719962	0.404584	0.723	0.629	1	1.60585e-13	0.404606	0.45	0.207	1.66399e-09
2	HDAC1	ENSG00000116478.12	0.000560651	4.7956e-13	0.000560651	0.33703	0.446	0.276	1	2.3978e-13	0.507146	0.911	0.7	2.4846e-09
2	PSMC3	ENSG00000165916.8	0.00799666	7.73915e-13	0.00799666	0.457608	0.952	0.905	1	3.86957e-13	0.568864	0.895	0.734	4.00965e-09
2	RER1	ENSG00000157916.20	0.0318049	1.05012e-12	0.0318049	0.250966	0.711	0.575	1	5.25058e-13	0.456423	0.639	0.362	5.44065e-09
2	CYC1	ENSG00000179091.5	0.00455118	1.12074e-12	0.00455118	0.480317	0.988	0.982	1	5.60369e-13	0.723742	0.775	0.557	5.80655e-09
2	PRELID1	ENSG00000169230.10	1.19025e-05	1.41585e-12	1.19025e-05	0.71712	0.892	0.804	0.123334	7.07923e-13	0.424193	0.717	0.436	7.33549e-09
2	TIMM13	ENSG00000099800.8	0.0167035	1.4377e-12	0.0167035	0.348697	0.916	0.825	1	7.18849e-13	0.471807	0.859	0.633	7.44871e-09
2	SLC1A3	ENSG00000079215.14	0.00974934	1.8317e-12	0.00974934	0.735356	0.578	0.458	1	9.1585e-13	1.45856	0.366	0.164	9.49004e-09
2	DDOST	ENSG00000244038.9	0.0122392	1.95083e-12	0.0122392	0.714336	0.771	0.735	1	9.75417e-13	0.752163	0.66	0.446	1.01073e-08
2	OARD1	ENSG00000124596.17	8.33838e-05	2.00702e-12	8.33838e-05	0.538988	0.952	0.811	0.864023	1.00351e-12	0.64921	0.56	0.325	1.03984e-08
2	IPO11	ENSG00000086200.16	0.00372767	2.17987e-12	0.00372767	0.390657	0.482	0.349	1	1.08994e-12	0.681297	0.545	0.293	1.12939e-08
2	MCM3	ENSG00000112118.20	0.000233651	2.3859e-12	0.000233651	1.26604	0.831	0.775	1	1.19295e-12	0.322395	0.571	0.341	1.23613e-08
2	MRPS6	ENSG00000243927.6	1.49813e-05	3.38608e-12	1.49813e-05	0.595413	0.88	0.796	0.155236	1.69304e-12	0.391712	0.482	0.246	1.75433e-08
2	NDUFB7	ENSG00000099795.7	3.96578e-06	4.7954e-12	3.96578e-06	0.4793	0.988	0.916	0.0410934	2.3977e-12	0.298427	0.916	0.737	2.4845e-08
2	TXN2	ENSG00000100348.10	0.00217537	5.15616e-12	0.00217537	0.499941	0.916	0.876	1	2.57808e-12	0.420102	0.843	0.608	2.67141e-08
2	TRIP13	ENSG00000071539.14	0.00725717	5.30588e-12	0.00725717	0.582758	0.506	0.36	1	2.65294e-12	0.444393	0.346	0.141	2.74897e-08
2	VIM	ENSG00000026025.16	8.82899e-05	7.1186e-12	8.82899e-05	1.09326	0.964	0.905	0.91486	3.5593e-12	0.60078	0.901	0.784	3.68815e-08
2	ORC6	ENSG00000091651.9	6.26049e-06	7.11877e-12	6.26049e-06	0.660586	0.964	0.931	0.0648712	3.55938e-12	0.564758	0.717	0.482	3.68823e-08
2	COX8A	ENSG00000176340.4	3.54836e-05	7.24563e-12	3.54836e-05	0.427899	1	0.982	0.367681	3.62281e-12	0.285253	0.969	0.902	3.75396e-08
2	SDF2L1	ENSG00000128228.5	0.00283945	8.38819e-12	0.00283945	0.496604	0.458	0.316	1	4.1941e-12	0.422688	0.314	0.127	4.34592e-08
2	P4HB	ENSG00000185624.15	0.0162869	9.26198e-12	0.0162869	0.849889	0.831	0.702	1	4.63099e-12	0.592526	0.696	0.453	4.79863e-08
2	CALM1	ENSG00000198668.12	0.00159252	9.58634e-12	0.00159252	0.306606	0.988	1	1	4.79317e-12	0.457451	1	0.991	4.96669e-08
2	SLC16A1	ENSG00000155380.11	1.19091e-05	1.09153e-11	1.19091e-05	0.500497	0.867	0.655	0.123402	5.45764e-12	0.483415	0.262	0.093	5.65521e-08
2	RAP1B	ENSG00000127314.18	0.00684787	1.12158e-11	0.00684787	0.622921	0.964	0.96	1	5.60788e-12	0.71358	0.702	0.444	5.81089e-08
2	SF3A3	ENSG00000183431.12	0.00101645	1.3791e-11	0.00101645	0.65857	0.928	0.775	1	6.89552e-12	0.470054	0.948	0.761	7.14514e-08
2	ANXA2	ENSG00000182718.16	1.26891e-05	1.63599e-11	1.26891e-05	1.23859	0.964	0.869	0.131484	8.17997e-12	0.954555	0.262	0.095	8.47609e-08
2	MRPL39	ENSG00000154719.13	0.0103558	1.7842e-11	0.0103558	0.473101	0.843	0.687	1	8.921e-12	0.456791	0.675	0.406	9.24394e-08
2	SOX9	ENSG00000125398.8	1.84208e-06	2.12467e-11	1.84208e-06	0.577594	0.976	0.884	0.0190876	1.06233e-11	0.361561	0.932	0.755	1.10079e-07
2	DDX1	ENSG00000079785.15	7.83181e-05	3.12769e-11	7.83181e-05	0.764678	0.964	0.953	0.811533	1.56384e-11	0.559423	0.895	0.729	1.62045e-07
2	MACROH2A1	ENSG00000113648.16	0.00655499	4.25131e-11	0.00655499	0.349132	0.964	0.967	1	2.12565e-11	0.494965	0.969	0.903	2.2026e-07
2	ZWINT	ENSG00000122952.17	7.97427e-05	5.71173e-11	7.97427e-05	0.982015	0.964	0.964	0.826294	2.85587e-11	0.393875	0.921	0.707	2.95925e-07
2	ID4	ENSG00000172201.12	0.0085009	7.3766e-11	0.0085009	0.511526	0.867	0.847	1	3.6883e-11	0.488049	0.524	0.284	3.82182e-07
2	ATP1B3	ENSG00000069849.11	0.00339207	9.77911e-11	0.00339207	0.421262	1	0.975	1	4.88956e-11	0.577278	0.717	0.461	5.06656e-07
2	MLEC	ENSG00000110917.8	0.00756585	9.84844e-11	0.00756585	0.34521	0.735	0.673	1	4.92422e-11	0.386795	0.492	0.268	5.10248e-07
2	HSPD1	ENSG00000144381.17	0.0136525	1.15437e-10	0.0136525	0.292758	0.988	0.993	1	5.77187e-11	0.382659	0.827	0.64	5.98081e-07
2	MGST1	ENSG00000008394.13	0.015288	1.18159e-10	0.015288	0.466355	0.711	0.662	1	5.90794e-11	0.364106	0.267	0.101	6.1218e-07
2	GLO1	ENSG00000124767.7	0.00770248	1.68591e-10	0.00770248	0.317999	0.976	0.953	1	8.42956e-11	0.443507	0.785	0.582	8.73471e-07
2	PTOV1	ENSG00000104960.15	0.0462491	1.77785e-10	0.0462491	0.323576	1	0.985	1	8.88926e-11	0.396942	0.942	0.775	9.21105e-07
2	QDPR	ENSG00000151552.12	0.0423238	1.87138e-10	0.0423238	0.661983	0.554	0.502	1	9.35691e-11	0.406017	0.476	0.256	9.69563e-07
2	YEATS4	ENSG00000127337.7	3.4627e-05	1.98155e-10	3.4627e-05	0.47369	0.855	0.727	0.358805	9.90773e-11	0.332418	0.832	0.611	1.02664e-06
2	LIX1	ENSG00000145721.12	0.000241566	3.46107e-10	0.000241566	0.665642	0.807	0.655	1	1.73054e-10	0.331517	0.366	0.17	1.79318e-06
2	RNASEH2B	ENSG00000136104.21	0.00548098	4.43553e-10	0.00548098	0.337227	0.976	0.971	1	2.21776e-10	0.263323	0.613	0.408	2.29805e-06
2	CYB5B	ENSG00000103018.17	0.036345	4.89974e-10	0.036345	0.375869	0.759	0.676	1	2.44987e-10	0.559658	0.581	0.356	2.53856e-06
2	SRI	ENSG00000075142.13	0.00129733	5.40567e-10	0.00129733	0.362202	1	0.996	1	2.70283e-10	0.404428	0.592	0.351	2.80068e-06
2	CDCA4	ENSG00000170779.11	0.00327809	5.80326e-10	0.00327809	0.577741	0.687	0.585	1	2.90163e-10	0.508698	0.749	0.505	3.00667e-06
2	GINS3	ENSG00000181938.13	0.0424186	5.85573e-10	0.0424186	0.37544	0.59	0.487	1	2.92786e-10	0.466796	0.288	0.119	3.03385e-06
2	NDUFA2	ENSG00000131495.8	0.0158827	5.87795e-10	0.0158827	0.300069	0.88	0.833	1	2.93898e-10	0.304766	0.932	0.81	3.04537e-06
2	MRPL17	ENSG00000158042.9	0.0273465	7.69465e-10	0.0273465	0.352196	0.602	0.487	1	3.84732e-10	0.360264	0.66	0.444	3.9866e-06
2	NUDT9	ENSG00000170502.13	0.00480276	8.12582e-10	0.00480276	0.404658	0.675	0.604	1	4.06291e-10	0.45249	0.346	0.164	4.20999e-06
2	RANBP2	ENSG00000099901.18	0.0102976	3.04905e-44	0.0102976	0.509432	0.838877	0.765376	1	4.91382e-10	0.406265	0.497	0.279	5.0917e-06
2	PFN2	ENSG00000108518.9	0.0103345	3.06637e-44	0.0103345	0.5087	0.838463	0.76488	1	5.13019e-10	0.439717	0.974	0.861	5.3159e-06
2	LMO2	ENSG00000166407.15	0.0103714	3.0837e-44	0.0103714	0.507968	0.838049	0.764385	1	6.07641e-10	0.425231	0.602	0.377	6.29637e-06
2	CKB	ENSG00000166165.14	0.0104083	3.10102e-44	0.0104083	0.507236	0.837635	0.763889	1	8.07337e-10	0.276749	0.733	0.514	8.36563e-06
2	DBI	ENSG00000155368.17	0.0104452	3.11835e-44	0.0104452	0.506505	0.83722	0.763394	1	8.80289e-10	0.496287	0.545	0.346	9.12155e-06
2	PHGDH	ENSG00000092621.13	0.010482	3.13567e-44	0.010482	0.505773	0.836806	0.762898	0.157217	9.94937e-10	0.557379	0.304	0.136	1.03095e-05
2	SLBP	ENSG00000163950.14	0.0105189	3.15299e-44	0.0105189	0.505041	0.836392	0.762403	1	1.04794e-09	0.45783	0.492	0.284	1.08587e-05
2	MDK	ENSG00000110492.16	0.0105558	3.17032e-44	0.0105558	0.504309	0.835978	0.761907	1	1.14524e-09	0.612076	0.796	0.584	1.1867e-05
2	PRDX5	ENSG00000123131.14	0.0105927	3.18764e-44	0.0105927	0.503577	0.835564	0.761412	1	1.17645e-09	0.439739	0.874	0.696	1.21903e-05
2	GINS3	ENSG00000131153.10	0.0106296	3.20497e-44	0.0106296	0.502845	0.835149	0.760916	1	1.24773e-09	0.550571	0.377	0.192	1.2929e-05
2	SNRPB	ENSG00000125835.19	0.0106665	3.22229e-44	0.0106665	0.502114	0.834735	0.76042	1	1.96554e-09	0.321995	0.712	0.515	2.03669e-05
2	CNBP	ENSG00000169714.17	0.0107034	3.23961e-44	0.0107034	0.501382	0.834321	0.759925	1	2.24197e-09	0.628275	0.613	0.428	2.32313e-05
2	MIF	ENSG00000240972.3	0.0107403	3.25694e-44	0.0107403	0.50065	0.833907	0.759429	1	2.373e-09	0.477207	0.335	0.158	2.4589e-05
2	SIVA2	ENSG00000184990.14	0.0107772	3.27426e-44	0.0107772	0.499918	0.833493	0.758934	1	3.38669e-09	0.278692	0.466	0.254	3.50929e-05
2	ZFP36L2	ENSG00000185650.11	0.0108141	3.29159e-44	0.0108141	0.499186	0.833078	0.758438	1	3.71698e-09	0.380471	0.864	0.671	3.85154e-05
2	PSAT2	ENSG00000135069.15	0.010851	3.30891e-44	0.010851	0.498454	0.832664	0.757943	1	3.94463e-09	0.442305	0.88	0.735	4.08742e-05
2	RFC5	ENSG00000163918.11	0.0108879	3.32624e-44	0.0108879	0.497723	0.83225	0.757447	0.353515	4.14631e-09	0.265729	0.906	0.739	4.29641e-05
2	LSM5	ENSG00000130520.11	0.0109247	3.34356e-44	0.0109247	0.496991	0.831836	0.756951	1	5.00796e-09	0.468213	0.801	0.625	5.18924e-05
2	PCNA	ENSG00000132646.12	0.0109616	3.36088e-44	0.0109616	0.496259	0.831422	0.756456	1	5.73134e-09	0.282821	0.571	0.353	5.93882e-05
2	H2AZ2	ENSG00000164032.13	0.0109985	3.37821e-44	0.0109985	0.495527	0.831007	0.75596	0.619718	6.17944e-09	0.589745	0.335	0.165	6.40314e-05
2	SLC25A6	ENSG00000005022.7	0.0110354	3.39553e-44	0.0110354	0.494795	0.830593	0.755465	1	7.22817e-09	0.481626	0.597	0.392	7.48983e-05
2	NT5DC3	ENSG00000168268.12	0.0110723	3.41286e-44	0.0110723	0.494063	0.830179	0.754969	0.221044	8.53541e-09	0.2596	0.361	0.19	8.84439e-05
2	SPARC	ENSG00000113140.12	0.0111092	3.43018e-44	0.0111092	0.493332	0.829765	0.754474	1	9.08291e-09	0.344025	0.497	0.3	9.41171e-05
2	H2AX	ENSG00000188486.4	0.0111461	3.4475e-44	0.0111461	0.4926	0.829351	0.753978	1	9.35998e-09	0.491548	0.806	0.634	9.69882e-05
2	C4orf4	ENSG00000164096.14	0.011183	3.46483e-44	0.011183	0.491868	0.828936	0.753483	1	1.15144e-08	0.369949	0.545	0.371	0.000119312
2	RRM3	ENSG00000171848.16	0.0112199	3.48215e-44	0.0112199	0.491136	0.828522	0.752987	1	1.26295e-08	0.272214	0.743	0.498	0.000130867
2	PRDX2	ENSG00000117450.15	0.0112568	3.49948e-44	0.0112568	0.490404	0.828108	0.752491	1	1.33225e-08	0.543052	0.351	0.189	0.000138047
2	SNRNP41	ENSG00000060688.14	0.0112937	3.5168e-44	0.0112937	0.489672	0.827694	0.751996	1	1.74466e-08	0.424193	0.471	0.276	0.000180782
2	DUT	ENSG00000128951.15	0.0113306	3.53412e-44	0.0113306	0.488941	0.82728	0.7515	1	1.9246e-08	0.485815	0.461	0.279	0.000199427
2	HES6	ENSG00000197921.7	0.0113674	3.55145e-44	0.0113674	0.488209	0.826865	0.751005	1	1.93169e-08	0.357196	0.34	0.177	0.000200162
2	CENPM	ENSG00000100162.16	0.0114043	3.56877e-44	0.0114043	0.487477	0.826451	0.750509	1	2.63514e-08	0.409282	0.356	0.188	0.000273054
2	DDAH2	ENSG00000153904.21	0.0114412	3.5861e-44	0.0114412	0.486745	0.826037	0.750014	1	2.67216e-08	0.454137	0.429	0.247	0.000276889
2	RHEB	ENSG00000106615.11	0.0114781	3.60342e-44	0.0114781	0.486013	0.825623	0.749518	1	2.99746e-08	0.272208	0.969	0.828	0.000310597
2	TPI2	ENSG00000111669.16	0.011515	3.62075e-44	0.011515	0.485281	0.825209	0.749023	1	3.3332e-08	0.438507	0.497	0.312	0.000345386
2	MCM3	ENSG00000073111.15	0.0115519	3.63807e-44	0.0115519	0.48455	0.824794	0.748527	1	3.35505e-08	0.358435	0.492	0.285	0.00034765
2	LSM3	ENSG00000204392.12	0.0115888	3.65539e-44	0.0115888	0.483818	0.82438	0.748031	1	3.6552e-08	0.409624	0.545	0.32	0.000378752
2	RBBP8	ENSG00000102054.18	0.0116257	3.67272e-44	0.0116257	0.483086	0.823966	0.747536	1	4.66435e-08	0.378866	0.524	0.341	0.00048332
2	TYMS	ENSG00000176890.17	0.0116626	3.69004e-44	0.0116626	0.482354	0.823552	0.74704	1	5.50582e-08	0.466621	0.759	0.605	0.000570513
2	MCM6	ENSG00000100297.17	0.0116995	3.70737e-44	0.0116995	0.481622	0.823138	0.746545	1	5.56676e-08	0.411236	0.482	0.292	0.000576828
2	SAE2	ENSG00000142230.14	0.0117364	3.72469e-44	0.0117364	0.48089	0.822723	0.746049	1	7.19977e-08	0.4741	0.304	0.153	0.00074604
2	NUDC	ENSG00000090273.15	0.0117733	3.74201e-44	0.0117733	0.480159	0.822309	0.745554	1	7.30382e-08	0.324536	0.455	0.286	0.000756822
2	NHP3	ENSG00000145912.9	0.0118101	3.75934e-44	0.0118101	0.479427	0.821895	0.745058	1	1.58491e-07	0.508002	0.435	0.262	0.00164229
2	CENPS	ENSG00000175279.23	0.011847	3.77666e-44	0.011847	0.478695	0.821481	0.744562	1	1.95234e-07	0.254837	0.702	0.552	0.00202302
2	PTN	ENSG00000105894.13	0.0118839	3.79399e-44	0.0118839	0.477963	0.821067	0.744067	1	2.51272e-07	0.588634	0.408	0.249	0.00260368
2	DCTPP2	ENSG00000179958.10	0.0119208	3.81131e-44	0.0119208	0.477231	0.820652	0.743571	1	2.77499e-07	0.331665	0.623	0.437	0.00287545
2	CRIP3	ENSG00000182809.11	0.0119577	3.82864e-44	0.0119577	0.476499	0.820238	0.743076	0.128839	3.04292e-07	0.477247	0.471	0.3	0.00315307
2	BSG	ENSG00000172270.21	0.0119946	3.84596e-44	0.0119946	0.475768	0.819824	0.74258	1	3.05281e-07	0.389677	0.927	0.839	0.00316332
2	GPX9	ENSG00000164294.15	0.0120315	3.86328e-44	0.0120315	0.475036	0.81941	0.742085	1	4.01459e-07	0.334887	0.681	0.495	0.00415992
2	PMF2	ENSG00000160783.20	0.0120684	3.88061e-44	0.0120684	0.474304	0.818996	0.741589	1	6.01382e-07	0.485945	0.497	0.327	0.00623153
2	ANP32B	ENSG00000136938.10	0.0121053	3.89793e-44	0.0121053	0.473572	0.818581	0.741094	1	6.67617e-07	0.459722	0.518	0.342	0.00691785
2	PEA16	ENSG00000162734.13	0.0121422	3.91526e-44	0.0121422	0.47284	0.818167	0.740598	1	7.53688e-07	0.350692	0.288	0.142	0.00780971
2	CCND2	ENSG00000110092.5	0.0121791	3.93258e-44	0.0121791	0.472108	0.817753	0.740102	1	7.60174e-07	0.383201	0.503	0.325	0.00787692
2	CENPH	ENSG00000153044.11	0.012216	3.9499e-44	0.012216	0.471377	0.817339	0.739607	1	7.90903e-07	0.260992	0.55	0.362	0.00819534
2	NEK7	ENSG00000119408.17	0.0122528	3.96723e-44	0.0122528	0.470645	0.816924	0.739111	1	8.05843e-07	0.28641	0.487	0.315	0.00835015
2	E2F5	ENSG00000205250.10	0.0122897	3.98455e-44	0.0122897	0.469913	0.81651	0.738616	0.116631	8.33678e-07	0.3474	0.691	0.542	0.00863857
2	CNN4	ENSG00000117519.17	0.0123266	4.00188e-44	0.0123266	0.469181	0.816096	0.73812	1	8.8439e-07	0.301379	0.848	0.696	0.00916405
2	DNPH2	ENSG00000112667.13	0.0123635	4.0192e-44	0.0123635	0.468449	0.815682	0.737625	1	9.83609e-07	0.285942	0.455	0.273	0.0101922
2	JUND	ENSG00000130522.7	0.0124004	4.03652e-44	0.0124004	0.467717	0.815268	0.737129	1	1.07808e-06	0.267921	0.743	0.556	0.0111711
2	STOML3	ENSG00000165283.17	0.0124373	4.05385e-44	0.0124373	0.466986	0.814853	0.736634	1	1.37339e-06	0.311466	0.33	0.188	0.014231
2	BCCIP	ENSG00000107949.18	0.0124742	4.07117e-44	0.0124742	0.466254	0.814439	0.736138	1	1.41585e-06	0.375725	0.277	0.145	0.0146711
2	PPP4C	ENSG00000149923.15	0.0125111	4.0885e-44	0.0125111	0.465522	0.814025	0.735642	1	1.51628e-06	0.295044	0.539	0.369	0.0157117
2	TSPAN4	ENSG00000140391.16	0.012548	4.10582e-44	0.012548	0.46479	0.813611	0.735147	1	1.53241e-06	0.422456	0.325	0.183	0.0158788
2	LIG2	ENSG00000105486.15	0.0125849	4.12315e-44	0.0125849	0.464058	0.813197	0.734651	1	1.5473e-06	0.267144	0.492	0.31	0.0160331
2	PPP1CA	ENSG00000172531.16	0.0126218	4.14047e-44	0.0126218	0.463326	0.812782	0.734156	0.0975686	3.3399e-06	0.378869	0.262	0.139	0.034608
2	CD64	ENSG00000135404.12	0.0126587	4.15779e-44	0.0126587	0.462595	0.812368	0.73366	1	5.32768e-06	0.27694	0.911	0.776	0.0552054
2	CCN2	ENSG00000142871.18	0.0126955	4.17512e-44	0.0126955	0.461863	0.811954	0.733165	1	1.13172e-05	0.403713	0.377	0.235	0.117269
2	NME2	ENSG00000239672.8	0.0127324	4.19244e-44	0.0127324	0.461131	0.81154	0.732669	1	2.32539e-05	0.363903	0.424	0.274	0.240957
2	FKBP4	ENSG00000100442.12	0.0127693	4.20977e-44	0.0127693	0.460399	0.811126	0.732174	1	3.81747e-05	0.263745	0.686	0.531	0.395566
2	ASF1B	ENSG00000105011.10	0.0128062	4.22709e-44	0.0128062	0.459667	0.810711	0.731678	1	6.2349e-05	0.468731	0.393	0.269	0.64606
2	TAF11	ENSG00000166337.11	0.0128431	4.24441e-44	0.0128431	0.458935	0.810297	0.731182	1	7.87554e-05	0.267629	0.257	0.144	0.816064
2	APEX2	ENSG00000100823.13	0.01288	4.26174e-44	0.01288	0.458204	0.809883	0.730687	0.90054	0.000119437	0.261143	0.764	0.631	1
2	SNRNP26	ENSG00000161981.12	0.0129169	4.27906e-44	0.0129169	0.457472	0.809469	0.730191	1	0.000125194	0.37402	0.382	0.257	1
2	HES7	ENSG00000144485.12	0.0129538	4.29639e-44	0.0129538	0.45674	0.809055	0.729696	1	0.000175387	0.47003	0.429	0.317	1
2	MCM5	ENSG00000104738.19	0.0129907	4.31371e-44	0.0129907	0.456008	0.80864	0.7292	1	0.00281396	0.326809	0.361	0.263	1
2	PMM2	ENSG00000100417.13	0.0130276	4.33104e-44	0.0130276	0.455276	0.808226	0.728705	1	0.000230503	0.560075	0.314	0.206	1
2	NXT2	ENSG00000132661.5	0.0130645	4.34836e-44	0.0130645	0.454544	0.807812	0.728209	1	0.00186623	0.280275	0.304	0.198	1
2	EMC9	ENSG00000131148.10	0.0131014	4.36568e-44	0.0131014	0.453813	0.807398	0.727713	1	0.000590566	0.756418	0.466	0.346	1
2	MED31	ENSG00000164758.8	0.0131382	4.38301e-44	0.0131382	0.453081	0.806984	0.727218	1	0.00129559	0.413844	0.414	0.297	1
2	TFDP2	ENSG00000198176.14	0.0131751	4.40033e-44	0.0131751	0.452349	0.806569	0.726722	1	0.0013256	0.557712	0.288	0.201	1
2	LRR2	ENSG00000165501.18	0.013212	4.41766e-44	0.013212	0.451617	0.806155	0.726227	1	0.00135488	0.340632	0.382	0.284	1
2	TSPAN8	ENSG00000156298.13	0.0132489	4.43498e-44	0.0132489	0.450885	0.805741	0.725731	1	0.00624794	0.326309	0.717	0.638	1
2	TUBA1B	ENSG00000123416.16	0.0132858	4.4523e-44	0.0132858	0.450153	0.805327	0.725236	1	0.0327997	0.328352	0.372	0.301	1
2	NAA51	ENSG00000121579.14	0.0133227	4.46963e-44	0.0133227	0.449422	0.804913	0.72474	1	0.00323449	0.26245	0.351	0.257	1
3	ZNF367	ENSG00000165244.7	0.0212026	3.61073e-75	0.0212026	0.375236	0.391	0.262	1	1.80537e-75	2.89395	0.767	0.194	1.87072e-71
3	PTGES3	ENSG00000110958.16	0.00705267	4.71869e-64	0.00705267	0.32857	1	0.993	1	2.35934e-64	2.08902	1	0.911	2.44475e-60
3	CDK6	ENSG00000105810.9	0.0429465	1.14947e-51	0.0429465	0.687091	0.875	0.946	1	5.74736e-52	2.60284	0.744	0.275	5.95542e-48
3	RRM2	ENSG00000171848.15	3.53347e-08	8.18501e-39	3.53347e-08	1.17645	0.984	0.925	0.000366139	4.09251e-39	1.69892	0.989	0.887	4.24066e-35
3	LBR	ENSG00000143815.15	0.000269117	1.31586e-37	0.000269117	0.493679	1	0.976	1	6.57931e-38	1.81017	0.878	0.614	6.81748e-34
3	NASP	ENSG00000132780.17	0.0112635	1.88978e-26	0.0112635	0.457097	0.969	0.983	1	9.44892e-27	1.03656	0.983	0.879	9.79097e-23
3	WDR76	ENSG00000092470.12	0.00129132	2.33751e-25	0.00129132	0.366757	0.672	0.503	1	1.16875e-25	0.644037	0.728	0.343	1.21106e-21
3	MCM3	ENSG00000112118.20	0.00873428	6.06462e-25	0.00873428	0.998798	0.859	0.772	1	3.03231e-25	1.61492	0.672	0.326	3.14208e-21
3	ZSCAN26	ENSG00000197062.11	0.0245708	1.83178e-24	0.0245708	0.468801	0.609	0.51	1	9.1589e-25	0.79825	0.606	0.251	9.49045e-21
3	RRN3	ENSG00000085721.12	0.000835979	7.12221e-24	0.000835979	0.608106	0.781	0.534	1	3.56111e-24	0.983974	0.778	0.508	3.69002e-20
3	TYMS	ENSG00000176890.16	7.89181e-09	3.27411e-22	7.89181e-09	1.10822	0.969	0.908	8.17749e-05	1.63706e-22	1.36194	0.811	0.506	1.69632e-18
3	ATAD5	ENSG00000176208.9	0.00494648	3.39401e-22	0.00494648	0.279877	0.781	0.68	1	1.69701e-22	1.54578	0.717	0.411	1.75844e-18
3	UPF1	ENSG00000005007.12	0.00572	5.75922e-22	0.00572	0.295455	0.312	0.17	1	2.87961e-22	0.490069	0.7	0.336	2.98385e-18
3	TUBA1B	ENSG00000123416.15	7.19089e-05	1.87754e-21	7.19089e-05	0.422387	1	1	0.74512	9.38771e-22	0.670682	0.989	0.902	9.72754e-18
3	DCTN4	ENSG00000132912.12	0.0234335	2.63996e-21	0.0234335	0.484108	0.781	0.673	1	1.31998e-21	0.693706	0.867	0.624	1.36776e-17
3	TK1	ENSG00000167900.12	0.005438	1.5333e-20	0.005438	0.970943	0.766	0.714	1	7.66652e-21	1.03779	0.778	0.542	7.94405e-17
3	KIF15	ENSG00000163808.17	0.0235893	2.60802e-20	0.0235893	0.696336	0.953	0.884	1	1.30401e-20	1.15876	0.728	0.44	1.35121e-16
3	PAICS	ENSG00000128050.8	1.4958e-07	5.12826e-20	1.4958e-07	1.0532	0.984	0.942	0.00154994	2.56413e-20	1.18617	0.95	0.803	2.65695e-16
3	SEPTIN11	ENSG00000138758.11	0.000337482	6.76407e-20	0.000337482	0.319367	1	1	1	3.38203e-20	1.29054	0.95	0.9	3.50446e-16
3	EZH2	ENSG00000106462.11	0.0067876	1.98677e-19	0.0067876	0.300596	0.984	0.956	1	9.93383e-20	1.22049	0.956	0.837	1.02934e-15
3	H2AZ1	ENSG00000164032.12	0.000747784	3.07784e-19	0.000747784	0.311363	1	1	1	1.53892e-19	0.639165	1	0.952	1.59463e-15
3	MCM4	ENSG00000104738.18	1.61167e-05	9.09956e-19	1.61167e-05	0.306832	0.969	0.755	0.167001	4.54978e-19	1.46843	0.717	0.461	4.71448e-15
3	BCLAF1	ENSG00000029363.17	0.00031891	2.02268e-18	0.00031891	0.384282	0.984	0.959	1	1.01134e-18	1.21905	0.961	0.898	1.04795e-14
3	KNTC1	ENSG00000184445.12	0.00595703	4.67139e-18	0.00595703	0.539512	0.797	0.748	1	2.33569e-18	0.91828	0.561	0.27	2.42024e-14
3	SINHCAF	ENSG00000139146.14	0.000895734	1.59102e-17	0.000895734	0.435301	0.891	0.765	1	7.95509e-18	1.03241	0.822	0.625	8.24306e-14
3	PCNA	ENSG00000132646.11	7.5422e-07	3.00609e-17	7.5422e-07	0.81215	1	0.997	0.00781523	1.50305e-17	0.950086	0.911	0.744	1.55746e-13
3	LIG1	ENSG00000105486.14	0.00431876	3.76645e-17	0.00431876	0.296944	0.844	0.636	1	1.88323e-17	0.853392	0.833	0.643	1.9514e-13
3	NCAPG	ENSG00000109805.10	0.000350971	6.07916e-17	0.000350971	0.471811	0.891	0.81	1	3.03958e-17	1.5931	0.594	0.322	3.14961e-13
3	RRM1	ENSG00000167325.15	9.44906e-10	1.90414e-16	9.44906e-10	1.22712	0.984	0.98	9.79112e-06	9.52069e-17	1.11198	0.933	0.769	9.86534e-13
3	RPL8	ENSG00000161016.17	0.00517966	2.31596e-16	0.00517966	0.315602	1	0.997	1	1.15798e-16	0.467784	1	0.898	1.1999e-12
3	CBX1	ENSG00000108468.15	0.0452171	3.4435e-16	0.0452171	0.347313	0.984	0.966	1	1.72175e-16	0.591755	1	0.968	1.78408e-12
3	POLDIP3	ENSG00000100227.18	0.0177294	1.05113e-15	0.0177294	1.26966	0.656	0.609	1	5.25566e-16	1.38763	0.756	0.578	5.44591e-12
3	ENC1	ENSG00000171617.14	0.000482058	2.23452e-15	0.000482058	0.292449	0.938	0.847	1	1.11726e-15	1.36233	0.9	0.824	1.15771e-11
3	HAT1	ENSG00000128708.13	8.02675e-09	2.61984e-15	8.02675e-09	0.838888	1	0.983	8.31732e-05	1.30992e-15	1.1587	0.861	0.648	1.35734e-11
3	ZWILCH	ENSG00000174442.12	0.0233502	3.41986e-15	0.0233502	0.593035	0.766	0.687	1	1.70993e-15	0.326804	0.428	0.171	1.77183e-11
3	CLSPN	ENSG00000092853.14	5.62622e-05	5.65526e-15	5.62622e-05	0.280064	0.984	0.895	0.582989	2.82763e-15	0.917836	0.661	0.404	2.92999e-11
3	PTMA	ENSG00000187514.16	0.000148273	9.14846e-15	0.000148273	0.301325	1	1	1	4.57423e-15	0.393338	1	0.995	4.73982e-11
3	BRCA2	ENSG00000139618.15	0.0333165	9.6617e-15	0.0333165	0.586371	0.75	0.697	1	4.83085e-15	1.09974	0.483	0.235	5.00573e-11
3	RAD54L	ENSG00000085999.13	4.73061e-05	2.06239e-14	4.73061e-05	0.861782	0.531	0.316	0.490186	1.0312e-14	1.1325	0.506	0.249	1.06853e-10
3	NAP1L1	ENSG00000187109.14	6.05337e-07	2.48153e-14	6.05337e-07	0.562922	1	0.993	0.0062725	1.24076e-14	1.18494	0.967	0.912	1.28568e-10
3	EZR	ENSG00000092820.18	0.0265299	9.54863e-14	0.0265299	0.655857	0.859	0.871	1	4.77431e-14	0.597779	0.789	0.537	4.94714e-10
3	HELLS	ENSG00000119969.15	3.77843e-12	3.49443e-13	3.77843e-12	0.803643	1	0.939	3.91521e-08	1.74722e-13	1.72804	0.728	0.539	1.81047e-09
3	RNASEH2A	ENSG00000104889.6	5.0361e-05	4.43563e-13	5.0361e-05	0.630996	0.969	0.963	0.52184	2.21781e-13	0.580438	0.644	0.356	2.2981e-09
3	E2F7	ENSG00000165891.16	0.000325697	5.53003e-13	0.000325697	0.406445	0.75	0.592	1	2.76501e-13	0.554019	0.444	0.203	2.86511e-09
3	MCM10	ENSG00000065328.16	0.0222608	2.07208e-12	0.0222608	0.271665	0.812	0.69	1	1.03604e-12	1.24717	0.483	0.258	1.07354e-08
3	DTL	ENSG00000143476.18	0.000157495	3.26069e-12	0.000157495	1.11418	0.672	0.503	1	1.63035e-12	0.79113	0.561	0.318	1.68936e-08
3	TMPO	ENSG00000120802.13	0.00238963	3.89872e-12	0.00238963	0.31402	1	0.952	1	1.94936e-12	0.790886	0.961	0.85	2.01993e-08
3	KARS1	ENSG00000065427.14	0.000443121	5.53738e-12	0.000443121	0.574722	0.875	0.779	1	2.76869e-12	0.991604	0.711	0.496	2.86891e-08
3	IQGAP1	ENSG00000140575.13	0.0451814	9.41646e-12	0.0451814	0.302852	0.703	0.537	1	4.70823e-12	0.594089	0.522	0.28	4.87867e-08
3	SMC4	ENSG00000113810.16	9.49145e-05	1.05107e-10	9.49145e-05	0.353963	1	0.997	0.983504	5.25534e-11	0.777137	0.928	0.841	5.44559e-07
3	MCM7	ENSG00000166508.18	8.33349e-06	1.33817e-10	8.33349e-06	0.943465	0.984	0.966	0.0863516	6.69085e-11	1.0122	0.867	0.737	6.93306e-07
3	DCTPP1	ENSG00000179958.9	1.58391e-06	1.35249e-10	1.58391e-06	0.427311	0.844	0.65	0.0164125	6.76243e-11	0.439811	0.706	0.447	7.00723e-07
3	RPL7A	ENSG00000148303.17	0.000255469	1.84475e-10	0.000255469	0.540111	1	0.963	1	9.22373e-11	0.437027	0.939	0.884	9.55763e-07
3	NRM	ENSG00000137404.14	0.00472178	2.91337e-10	0.00472178	0.710581	0.594	0.435	1	1.45669e-10	0.752159	0.356	0.157	1.50942e-06
3	SYNE2	ENSG00000054654.17	0.000185516	9.50335e-10	0.000185516	0.409881	1	0.997	1	4.75167e-10	0.59776	0.906	0.796	4.92368e-06
3	CENPP	ENSG00000188312.14	0.000321661	1.1524e-09	0.000321661	0.575202	0.344	0.17	1	5.76198e-10	0.722787	0.389	0.193	5.97056e-06
3	CDC6	ENSG00000094804.12	0.0173012	1.17942e-09	0.0173012	0.442025	0.531	0.415	1	5.89711e-10	1.23954	0.383	0.198	6.11059e-06
3	BRCA1	ENSG00000012048.23	0.0394101	1.73822e-09	0.0394101	0.641379	0.781	0.772	1	8.69109e-10	0.786441	0.422	0.229	9.00571e-06
3	NDC80	ENSG00000080986.13	0.0170724	1.9821e-09	0.0170724	0.284587	0.984	0.973	1	9.9105e-10	0.592202	0.689	0.487	1.02693e-05
3	GINS1	ENSG00000101003.10	0.023534	2.31383e-09	0.023534	0.362382	0.656	0.531	1	1.15692e-09	0.747699	0.511	0.303	1.1988e-05
3	RFC1	ENSG00000035928.16	0.00124669	2.958e-09	0.00124669	0.336914	0.922	0.772	1	1.479e-09	0.775428	0.694	0.51	1.53254e-05
3	MELK	ENSG00000165304.8	0.0411477	4.45525e-09	0.0411477	0.606144	0.734	0.694	1	2.22763e-09	0.811714	0.494	0.292	2.30827e-05
3	CSE1L	ENSG00000124207.17	0.000379289	8.46754e-09	0.000379289	0.691689	0.891	0.912	1	4.23377e-09	0.857152	0.783	0.637	4.38703e-05
3	RFC4	ENSG00000163918.10	0.00511061	1.83563e-08	0.00511061	0.510456	0.828	0.765	1	9.17813e-09	0.870929	0.617	0.421	9.51038e-05
3	ESCO2	ENSG00000171320.15	0.0034031	2.01063e-08	0.0034031	0.702063	0.875	0.793	1	1.00531e-08	0.717752	0.578	0.405	0.000104171
3	RHOA	ENSG00000067560.12	0.00403238	2.06742e-08	0.00403238	0.364529	1	0.983	1	1.03371e-08	0.267778	0.844	0.716	0.000107113
3	E2F8	ENSG00000129173.13	0.0447101	2.45515e-08	0.0447101	0.384272	0.531	0.422	1	1.22758e-08	0.449436	0.322	0.156	0.000127201
3	SMC2	ENSG00000136824.19	0.000114978	3.22227e-08	0.000114978	0.530389	0.969	0.99	1	1.61113e-08	0.741799	0.883	0.822	0.000166946
3	SUPT16H	ENSG00000092201.10	0.00520095	3.41419e-08	0.00520095	0.668569	1	0.98	1	1.70709e-08	0.726099	0.928	0.85	0.000176889
3	MAGI1	ENSG00000151276.23	0.00303323	3.68129e-08	0.00303323	0.381316	0.844	0.735	1	1.84065e-08	0.474753	0.6	0.403	0.000190728
3	CDCA7	ENSG00000144354.14	0.002054	7.97238e-08	0.002054	0.533571	0.922	0.898	1	3.98619e-08	0.414225	0.972	0.897	0.000413049
3	PDS5A	ENSG00000121892.15	0.013475	9.23175e-08	0.013475	0.572395	0.828	0.714	1	4.61587e-08	0.713775	0.561	0.393	0.000478297
3	GMNN	ENSG00000112312.10	4.16267e-05	1.77199e-07	8.85995e-08	0.807788	0.953	0.864	0.000918068	4.16267e-05	0.283617	0.611	0.467	0.431336
3	MPHOSPH9	ENSG00000051825.15	5.99447e-05	2.56927e-07	5.99447e-05	0.641889	0.875	0.707	0.621146	1.28464e-07	0.623971	0.494	0.331	0.00133114
3	PCBP2	ENSG00000197111.15	0.000483176	3.74647e-07	0.000483176	0.479642	0.984	0.922	1	1.87324e-07	0.539162	0.811	0.637	0.00194105
3	CENPJ	ENSG00000151849.15	0.00440908	4.00014e-07	0.00440908	0.424775	0.938	0.905	1	2.00007e-07	0.392638	0.556	0.36	0.00207247
3	MCM6	ENSG00000076003.5	0.0362582	5.4681e-07	0.0362582	0.890042	0.766	0.673	1	2.73405e-07	0.539392	0.594	0.433	0.00283303
3	DDX39B	ENSG00000198563.14	3.34508e-05	9.03276e-07	3.34508e-05	0.626284	1	0.952	0.346617	4.51638e-07	0.719487	0.917	0.875	0.00467987
3	CENPK	ENSG00000123219.13	0.004577	1.30018e-06	0.004577	0.386309	0.953	0.929	1	6.50091e-07	0.427674	0.556	0.362	0.00673624
3	CENPU	ENSG00000151725.12	5.25399e-06	1.34832e-06	5.25399e-06	0.645664	0.984	0.969	0.0544419	6.74162e-07	0.301427	0.294	0.144	0.00698567
3	PBK	ENSG00000168078.10	0.000912652	1.54254e-06	0.000912652	0.436561	0.984	0.969	1	7.71269e-07	0.664721	0.794	0.689	0.00799189
3	GDI2	ENSG00000057608.17	0.000292101	1.78762e-06	0.000292101	0.422757	0.984	0.908	1	8.93813e-07	0.701415	0.828	0.751	0.00926169
3	BLM	ENSG00000197299.12	0.0107393	2.22182e-06	0.0107393	0.606362	0.766	0.69	1	1.11091e-06	0.472657	0.483	0.323	0.0115113
3	FBLN1	ENSG00000077942.19	0.0304679	2.42053e-06	0.0304679	0.426766	0.969	0.956	1	1.21027e-06	0.775261	0.444	0.284	0.0125408
3	SKP2	ENSG00000145604.16	0.0109542	2.74136e-06	0.0109542	0.871917	0.594	0.517	1	1.37068e-06	0.702411	0.478	0.321	0.014203
3	NELL2	ENSG00000184613.10	0.00779282	2.96645e-06	0.00779282	0.966872	0.734	0.646	1	1.48323e-06	0.370223	0.661	0.484	0.0153692
3	EIF4EBP2	ENSG00000148730.7	0.0252669	3.59537e-06	0.0252669	0.554845	0.844	0.738	1	1.79769e-06	0.352162	0.461	0.286	0.0186277
3	MYBL2	ENSG00000101057.16	0.00387937	5.58095e-06	0.00387937	1.48437	0.703	0.667	1	2.79048e-06	0.398201	0.272	0.139	0.0289149
3	KIF11	ENSG00000138160.6	0.00173197	1.55713e-05	0.00173197	0.734883	0.938	0.871	1	7.78567e-06	0.794382	0.678	0.557	0.0806751
3	RFC3	ENSG00000133119.13	0.00182331	2.0233e-05	0.00182331	0.707032	0.812	0.68	1	1.01166e-05	0.707327	0.767	0.628	0.104828
3	CTPS1	ENSG00000171793.16	0.0135702	2.7759e-05	0.0135702	0.379269	0.781	0.69	1	1.38796e-05	0.25483	0.539	0.388	0.14382
3	YTHDF2	ENSG00000198492.16	0.000899324	3.24296e-05	0.000899324	0.487146	0.969	0.874	1	1.62149e-05	0.378071	0.889	0.793	0.168019
3	E2F2	ENSG00000007968.7	0.00116869	3.31433e-05	0.00116869	0.282609	0.766	0.592	1	1.65718e-05	0.419466	0.3	0.173	0.171717
3	RAD18	ENSG00000070950.10	0.000299031	4.27964e-05	0.000299031	0.394386	0.734	0.558	1	2.13984e-05	0.737909	0.339	0.207	0.22173
3	MSH2	ENSG00000095002.15	0.00130203	4.62177e-05	0.00130203	0.616512	0.875	0.789	1	2.31091e-05	0.706071	0.478	0.349	0.239457
3	MASTL	ENSG00000120539.14	0.00436494	4.69651e-05	0.00436494	1.19195	0.625	0.561	1	2.34828e-05	0.770842	0.311	0.186	0.243329
3	GINS2	ENSG00000131153.9	0.00231117	7.43869e-05	3.71942e-05	0.864794	0.938	0.915	0.385406	0.00231117	0.356128	0.261	0.172	1
3	CNOT1	ENSG00000125107.18	0.0135062	8.32995e-05	0.0135062	1.09294	0.844	0.728	1	4.16506e-05	0.415979	0.717	0.582	0.431584
3	IPO5	ENSG00000065150.21	6.22177e-05	9.00322e-05	4.50171e-05	0.531033	0.938	0.837	0.466467	6.22177e-05	0.987029	0.633	0.555	0.6447
3	MRPL18	ENSG00000112110.10	0.000953971	0.00012303	6.15169e-05	0.476754	0.984	0.888	0.637438	0.000953971	0.410761	0.772	0.69	1
3	RPA3	ENSG00000106399.11	0.000115967	0.000127314	0.000115967	0.558194	0.906	0.844	1	6.36591e-05	0.482221	0.733	0.602	0.659636
3	CTC1	ENSG00000178971.16	0.00124461	0.000134246	0.00124461	0.376081	0.5	0.32	1	6.71255e-05	0.65822	0.5	0.378	0.695554
3	HNRNPD	ENSG00000138668.19	0.0370484	0.000161674	8.08403e-05	0.432718	1	0.983	0.837667	0.0370484	0.346173	0.928	0.868	1
3	SSRP1	ENSG00000149136.9	0.0429428	0.000237285	0.0429428	0.28028	0.797	0.721	1	0.00011865	0.326939	0.75	0.67	1
3	EXO1	ENSG00000174371.17	0.00287519	0.000244197	0.000122106	1.35443	0.594	0.371	1	0.00287519	0.349344	0.289	0.202	1
3	CASP8AP2	ENSG00000118412.12	0.00458261	0.00029017	0.00458261	0.614184	0.828	0.772	1	0.000145096	0.787292	0.711	0.612	1
3	L3MBTL3	ENSG00000198945.8	0.0227111	0.0003077	0.0227111	0.312735	0.609	0.473	1	0.000153862	0.478555	0.428	0.296	1
3	ORC6	ENSG00000091651.9	0.000335647	0.00031064	0.000155332	0.687689	0.938	0.939	1	0.000335647	0.443606	0.622	0.5	1
3	SNRPD1	ENSG00000167088.11	0.000342577	0.000535406	0.000267739	0.449558	1	0.99	1	0.000342577	0.388071	0.917	0.824	1
3	LARP4B	ENSG00000107929.15	0.0493663	0.000661185	0.000330647	0.255495	0.422	0.231	1	0.0493663	0.517638	0.439	0.419	1
3	MRE11	ENSG00000020922.12	0.0291196	0.00095748	0.0291196	0.515645	0.797	0.735	1	0.000478855	0.634423	0.317	0.206	1
3	PARP1	ENSG00000143799.13	0.00190367	0.00114269	0.00190367	0.297675	1	0.993	1	0.000571511	0.356923	0.733	0.638	1
3	RBL1	ENSG00000080839.12	0.000657949	0.00119139	0.000595874	0.292253	0.781	0.612	1	0.000657949	0.436796	0.489	0.377	1
3	CCNE2	ENSG00000175305.17	0.00123847	0.00124147	0.000620929	0.687953	0.875	0.847	1	0.00123847	0.947525	0.433	0.349	1
3	PRKDC	ENSG00000253729.8	0.00941912	0.00219605	0.00109863	0.329827	0.984	0.895	1	0.00941912	0.915197	0.261	0.191	1
3	MTAP	ENSG00000099810.21	0.0350844	0.00332086	0.0350844	0.394801	0.781	0.759	1	0.00166181	0.606685	0.344	0.248	1
3	ANP32E	ENSG00000143401.15	0.00320253	0.00369866	0.00320253	0.39107	1	0.976	1	0.00185105	0.394858	0.9	0.861	1
3	EXOSC2	ENSG00000130713.16	0.0120978	0.00422111	0.0120978	0.345347	0.75	0.656	1	0.00211279	0.518817	0.417	0.309	1
3	ACACA	ENSG00000278540.5	0.0156039	0.00449438	0.0156039	0.480835	0.594	0.507	1	0.00224972	0.357916	0.322	0.217	1
3	ITGB8	ENSG00000105855.10	0.00842299	0.00460443	0.00842299	0.332572	0.922	0.847	1	0.00230487	0.297583	0.45	0.335	1
3	FAM172A	ENSG00000113391.19	0.00346143	0.00469647	0.002351	0.594433	0.906	0.857	1	0.00346143	0.349383	0.272	0.414	1
3	XPO6	ENSG00000169180.11	0.0135406	0.00495958	0.0135406	0.475637	0.406	0.299	1	0.00248287	0.292506	0.417	0.308	1
3	PHIP	ENSG00000146247.14	0.00429557	0.00765074	0.00383271	0.267326	1	0.983	1	0.00429557	0.444502	0.922	0.875	1
3	SRP72	ENSG00000174780.17	0.0138735	0.00833161	0.00417452	0.422562	0.922	0.888	1	0.0138735	0.37554	0.661	0.611	1
3	ADH5	ENSG00000197894.11	0.0152257	0.0108106	0.0152257	0.406854	0.922	0.925	1	0.00542001	0.362766	0.906	0.871	1
3	TCF12	ENSG00000140262.17	0.0371238	0.0151772	0.0371238	0.476878	0.812	0.796	1	0.0076176	0.291783	0.883	0.875	1
3	PROM1	ENSG00000007062.11	0.0194216	0.0167008	0.0194216	0.292431	0.625	0.439	1	0.00838556	0.488594	0.417	0.334	1
3	SF3A1	ENSG00000099995.19	0.0473228	0.0192595	0.00967657	0.752573	0.75	0.667	1	0.0473228	0.329135	0.617	0.554	1
3	ING3	ENSG00000071243.16	0.0396244	0.0642673	0.0396244	0.501541	0.812	0.81	1	0.0326672	0.654958	0.35	0.306	1
3	JAM2	ENSG00000154721.15	0.0410575	0.0769171	0.039228	0.334677	0.719	0.653	1	0.0410575	0.496015	0.389	0.327	1
4	MT-CYB	ENSG00000198727.2	1.84424e-06	7.29229e-57	1.84424e-06	1.30759	1	1	0.01911	3.64615e-57	2.48969	1	1	3.77814e-53
4	MT-ND1	ENSG00000198888.2	2.45509e-06	3.3402e-56	2.45509e-06	1.63037	1	0.997	0.0254396	1.6701e-56	2.49723	1	0.999	1.73056e-52
4	MT-ND4	ENSG00000198886.2	8.13537e-09	3.39372e-43	8.13537e-09	1.67064	1	1	8.42987e-05	1.69686e-43	2.39788	1	0.991	1.75828e-39
4	MT-ND5	ENSG00000198786.2	2.81974e-05	1.93512e-25	2.81974e-05	1.50436	1	1	0.292181	9.6756e-26	2.44701	1	0.998	1.00259e-21
4	MT-ND2	ENSG00000198763.3	1.37221e-05	4.20073e-25	1.37221e-05	1.65091	1	1	0.142188	2.10036e-25	2.42752	0.993	0.978	2.1764e-21
4	OST4	ENSG00000228474.6	0.00508096	6.47362e-05	0.00508096	1.1764	1	0.965	1	3.23686e-05	0.37543	0.371	0.623	0.335404
4	ERG28	ENSG00000133935.7	0.00066099	0.000218582	0.00066099	0.814935	1	0.619	1	0.000109297	0.354016	0.221	0.385	1
4	ADGRV1	ENSG00000164199.18	0.000967629	0.000966705	0.000967629	1.9788	1	0.968	1	0.00048347	1.17977	0.536	0.409	1
4	CAMSAP1	ENSG00000130559.19	0.0351751	0.00218649	0.0351751	0.560656	0.857	0.584	1	0.00109384	0.659815	0.457	0.634	1
4	MFGE8	ENSG00000140545.15	0.00189115	0.00339074	0.00189115	2.77202	0.643	0.323	1	0.00169681	0.795419	0.293	0.188	1
4	HOOK3	ENSG00000168172.9	0.0140535	0.00350006	0.0140535	0.62871	1	0.881	1	0.00175157	0.943278	0.421	0.568	1
4	RALGAPB	ENSG00000170471.15	0.0497602	0.00354589	0.00177452	0.787625	0.857	0.445	1	0.0497602	0.702555	0.2	0.279	1
4	SALL3	ENSG00000256463.8	0.005878	0.00464923	0.00232733	0.881804	0.786	0.381	1	0.005878	0.260821	0.257	0.364	1
4	MRPL43	ENSG00000055950.16	0.0251143	0.00511616	0.0251143	1.28841	0.929	0.677	1	0.00256136	0.387702	0.257	0.397	1
4	GPC1	ENSG00000063660.9	0.0158545	0.00574668	0.00287748	0.423588	0.786	0.485	1	0.0158545	0.89669	0.764	0.721	1
4	ABCA1	ENSG00000165029.16	0.00838265	0.00590844	0.0029586	0.347716	0.643	0.32	1	0.00838265	0.360139	0.4	0.282	1
4	TLK2	ENSG00000146872.17	0.0406589	0.00973812	0.0406589	1.10268	0.286	0.564	1	0.00488097	0.690814	0.386	0.523	1
4	CYFIP1	ENSG00000273749.5	0.0285044	0.011022	0.00552628	1.65041	0.857	0.491	1	0.0285044	0.581523	0.307	0.421	1
4	STMP1	ENSG00000243317.8	0.00657431	0.0111366	0.00657431	0.887403	1	0.948	1	0.00558389	0.656061	0.286	0.441	1
4	FAM133B	ENSG00000234545.8	0.0338043	0.0230675	0.011601	0.354152	1	0.89	1	0.0338043	0.536867	0.55	0.715	1
4	USP8	ENSG00000138592.14	0.0216714	0.0238441	0.0216714	0.326999	1	0.953	1	0.011994	0.595877	0.157	0.27	1
4	NCOR2	ENSG00000196498.13	0.0365117	0.038641	0.0365117	0.39413	0.786	0.488	1	0.0195108	0.398178	0.479	0.378	1
4	KTN1	ENSG00000126777.18	0.0288942	0.0410873	0.0207591	2.29648	1	0.919	1	0.0288942	0.603331	0.707	0.841	1
4	TRIM37	ENSG00000108395.14	0.0481141	0.0444321	0.0481141	1.19847	0.714	0.474	1	0.0224685	0.416073	0.414	0.543	1
5	UBE2C	ENSG00000175063.17	1.02485e-24	1.72838e-36	8.64191e-37	2.97908	1	1	8.95475e-33	1.02485e-24	2.00065	0.975	0.658	1.06195e-20
5	CCNB1	ENSG00000134057.15	4.48636e-26	4.18375e-36	2.09187e-36	3.5433	1	0.961	2.1676e-32	4.48636e-26	1.88622	0.962	0.636	4.64877e-22
5	CENPF	ENSG00000117724.13	1.07927e-33	1.19345e-33	5.96725e-34	2.32894	1	1	6.18327e-30	1.07927e-33	2.09318	1	0.81	1.11834e-29
5	ASPM	ENSG00000066279.18	1.23403e-25	2.76851e-32	1.23403e-25	2.20792	1	0.954	1.2787e-21	1.38426e-32	2.8438	0.975	0.571	1.43437e-28
5	ARL6IP1	ENSG00000170540.15	4.06503e-23	3.07799e-32	1.539e-32	2.25433	1	1	1.59471e-28	4.06503e-23	1.75056	0.975	0.826	4.21218e-19
5	CCNB2	ENSG00000157456.8	3.98124e-16	4.92051e-32	2.46025e-32	2.83199	1	0.986	2.54932e-28	3.98124e-16	1.52378	0.797	0.45	4.12537e-12
5	CDC20	ENSG00000117399.14	2.74609e-20	5.13014e-31	2.56507e-31	2.64214	1	0.937	2.65793e-27	2.74609e-20	1.48056	0.848	0.421	2.8455e-16
5	CKS2	ENSG00000123975.5	1.56794e-26	1.13496e-30	5.67479e-31	1.80466	1	1	5.88021e-27	1.56794e-26	1.1713	0.987	0.637	1.6247e-22
5	CKAP2	ENSG00000136108.15	1.71394e-19	4.75233e-28	2.37616e-28	2.05764	1	0.986	2.46218e-24	1.71394e-19	1.42056	0.886	0.504	1.77598e-15
5	TOP2A	ENSG00000131747.15	6.12639e-23	3.19104e-27	1.59552e-27	2.06299	1	0.993	1.65328e-23	6.12639e-23	1.85124	1	0.911	6.34816e-19
5	CENPE	ENSG00000138778.13	2.55333e-24	4.39561e-27	2.55333e-24	2.36702	0.986	0.909	2.64576e-20	2.19781e-27	1.96148	0.987	0.821	2.27737e-23
5	CKS1B	ENSG00000173207.13	2.88117e-08	7.42496e-27	3.71248e-27	1.5726	1	0.989	3.84687e-23	2.88117e-08	0.761421	0.911	0.672	0.000298546
5	HMGB2	ENSG00000164104.12	3.01073e-21	1.32356e-26	6.61778e-27	1.33887	1	1	6.85735e-23	3.01073e-21	1.06777	1	0.993	3.11972e-17
5	KIF23	ENSG00000137807.15	7.39693e-19	8.11877e-26	7.39693e-19	1.95018	0.959	0.909	7.6647e-15	4.05938e-26	1.84418	0.873	0.406	4.20633e-22
5	CDK1	ENSG00000170312.16	6.32609e-17	3.32059e-25	1.6603e-25	1.88858	1	0.993	1.7204e-21	6.32609e-17	1.62457	0.924	0.663	6.5551e-13
5	MIS18BP1	ENSG00000129534.14	4.80582e-20	4.39134e-25	4.80582e-20	1.35344	1	0.954	4.97979e-16	2.19567e-25	1.88432	0.949	0.528	2.27515e-21
5	TPX2	ENSG00000088325.16	1.91387e-24	5.80839e-25	2.9042e-25	1.95704	1	0.982	3.00933e-21	1.91387e-24	1.99983	0.924	0.612	1.98315e-20
5	PIMREG	ENSG00000129195.16	3.50128e-21	1.17121e-24	5.85606e-25	2.01072	1	0.972	6.06805e-21	3.50128e-21	1.68491	0.899	0.477	3.62803e-17
5	DLGAP5	ENSG00000126787.13	2.15682e-14	1.61979e-23	8.09895e-24	1.89561	1	0.891	8.39213e-20	2.15682e-14	1.1023	0.658	0.295	2.2349e-10
5	TUBB4B	ENSG00000188229.6	8.87296e-16	3.30524e-23	1.65262e-23	1.71424	1	0.989	1.71244e-19	8.87296e-16	1.49765	0.823	0.469	9.19416e-12
5	PLK1	ENSG00000166851.15	7.81067e-14	6.96785e-23	3.48392e-23	2.7514	0.986	0.877	3.61004e-19	7.81067e-14	1.16852	0.81	0.427	8.09341e-10
5	CALM2	ENSG00000143933.18	0.0140592	7.6613e-23	3.83065e-23	0.986321	1	1	3.96932e-19	0.0140592	0.294766	1	0.966	1
5	MKI67	ENSG00000148773.14	6.72625e-21	1.1201e-22	5.6005e-23	1.687	1	0.996	5.80324e-19	6.72625e-21	1.77079	0.987	0.781	6.96974e-17
5	AURKB	ENSG00000178999.13	1.21846e-09	3.29783e-22	1.64891e-22	1.66029	1	0.965	1.7086e-18	1.21846e-09	1.11855	0.684	0.395	1.26257e-05
5	PSRC1	ENSG00000134222.16	2.21355e-12	3.84428e-22	2.21355e-12	1.67225	0.918	0.768	2.29368e-08	1.92214e-22	0.850896	0.759	0.272	1.99172e-18
5	HMMR	ENSG00000072571.20	3.60492e-12	1.0098e-21	3.60492e-12	0.724642	0.699	0.337	3.73542e-08	5.04898e-22	1.6695	0.886	0.426	5.23176e-18
5	NUF2	ENSG00000143228.13	3.88463e-08	1.03994e-21	5.19971e-22	1.54571	1	0.93	5.38794e-18	3.88463e-08	1.5005	0.595	0.338	0.000402526
5	PRC1	ENSG00000198901.14	1.75977e-21	1.17119e-21	1.75977e-21	1.68816	1	0.944	1.82347e-17	5.85595e-22	1.80734	1	0.848	6.06794e-18
5	KNSTRN	ENSG00000128944.13	6.30492e-11	5.28219e-21	2.6411e-21	2.27017	0.986	0.87	2.7367e-17	6.30492e-11	0.608275	0.722	0.38	6.53316e-07
5	CDC25C	ENSG00000158402.20	1.17929e-09	5.80016e-21	1.17929e-09	1.45333	0.89	0.765	1.22198e-05	2.90008e-21	2.21804	0.747	0.302	3.00506e-17
5	SMC4	ENSG00000113810.16	4.1183e-16	6.40352e-21	4.1183e-16	1.23199	1	0.996	4.26739e-12	3.20176e-21	1.49854	0.987	0.845	3.31767e-17
5	NDC80	ENSG00000080986.13	5.05229e-14	7.49854e-21	3.74927e-21	1.67145	1	0.968	3.88499e-17	5.05229e-14	1.52871	0.823	0.495	5.23518e-10
5	CKAP2L	ENSG00000169607.13	3.91474e-17	9.90872e-21	4.95436e-21	1.76956	1	0.919	5.13371e-17	3.91474e-17	1.688	0.861	0.574	4.05645e-13
5	BUB3	ENSG00000154473.18	4.38536e-07	1.30678e-20	6.53391e-21	1.68507	1	1	6.77044e-17	4.38536e-07	0.972567	0.835	0.681	0.00454411
5	CDKN3	ENSG00000100526.20	1.62931e-06	1.36368e-20	6.81841e-21	2.28711	0.973	0.884	7.06524e-17	1.62931e-06	0.609809	0.38	0.187	0.0168829
5	KIF2C	ENSG00000142945.13	1.07801e-11	2.00847e-20	1.07801e-11	1.54045	0.89	0.716	1.11704e-07	1.00423e-20	1.59848	0.772	0.347	1.04059e-16
5	NEK2	ENSG00000117650.13	1.88476e-09	2.29369e-20	1.14684e-20	2.2251	0.945	0.793	1.18836e-16	1.88476e-09	0.357438	0.405	0.152	1.95299e-05
5	KIF4A	ENSG00000090889.12	5.57401e-09	2.34177e-20	1.17088e-20	1.72063	0.959	0.856	1.21327e-16	5.57401e-09	1.25954	0.582	0.325	5.77579e-05
5	BIRC5	ENSG00000089685.15	1.80848e-15	7.56962e-20	3.78481e-20	1.54918	1	0.937	3.92182e-16	1.80848e-15	1.28209	0.861	0.538	1.87395e-11
5	TUBA1C	ENSG00000167553.15	1.00666e-06	8.86994e-20	4.43497e-20	1.85965	1	1	4.59551e-16	1.00666e-06	0.708762	0.861	0.762	0.010431
5	PIF1	ENSG00000140451.13	2.17617e-07	9.61545e-20	2.17617e-07	0.781146		0.502	0.00225495	4.80772e-20	0.929066	0.57	0.17	4.98176e-16
5	KNL1	ENSG00000137812.19	1.95596e-17	1.03241e-19	5.16207e-20	1.41466	1	0.916	5.34894e-16	1.95596e-17	1.78665	0.949	0.648	2.02676e-13
5	TROAP	ENSG00000135451.13	1.65649e-14	1.35639e-19	6.78195e-20	1.85524	0.973	0.832	7.02746e-16	1.65649e-14	0.704569	0.494	0.162	1.71645e-10
5	GAS2L3	ENSG00000139354.11	4.15094e-14	2.93856e-19	4.15094e-14	1.21833	0.932	0.761	4.3012e-10	1.46928e-19	1.62507	0.57	0.185	1.52247e-15
5	KIF18A	ENSG00000121621.7	1.4086e-09	4.9796e-19	1.4086e-09	1.45356	0.849	0.723	1.45959e-05	2.4898e-19	1.81455	0.747	0.344	2.57993e-15
5	CDCA8	ENSG00000134690.11	1.07942e-11	8.04753e-19	4.02377e-19	1.7549	0.973	0.737	4.16943e-15	1.07942e-11	1.05881	0.911	0.616	1.11849e-07
5	ECT2	ENSG00000114346.13	4.19639e-13	1.58005e-18	7.90027e-19	1.78145	0.959	0.789	8.18626e-15	4.19639e-13	1.56688	0.873	0.55	4.3483e-09
5	CDCA3	ENSG00000111665.11	5.90475e-12	2.00892e-18	1.00446e-18	1.98988	0.973	0.926	1.04082e-14	5.90475e-12	1.43127	0.835	0.568	6.11851e-08
5	PARPBP	ENSG00000185480.11	7.92082e-13	3.19559e-18	7.92082e-13	1.5028	0.877	0.688	8.20755e-09	1.59779e-18	0.707992	0.418	0.1	1.65563e-14
5	PBK	ENSG00000168078.10	1.42627e-06	3.77476e-18	1.88738e-18	1.58937	1	0.965	1.9557e-14	1.42627e-06	0.915392	0.899	0.691	0.014779
5	KIF11	ENSG00000138160.6	1.10456e-09	5.40923e-18	1.10456e-09	1.06353	0.959	0.863	1.14455e-05	2.70461e-18	1.5784	0.911	0.551	2.80252e-14
5	SGO1	ENSG00000129810.15	6.91223e-14	6.78444e-18	3.39222e-18	1.30999	0.986	0.839	3.51502e-14	6.91223e-14	1.13363	0.823	0.506	7.16245e-10
5	SMC2	ENSG00000136824.19	0.00015537	8.16984e-18	0.00015537	0.376409	1	0.982	1	4.08492e-18	1.4452	0.975	0.821	4.2328e-14
5	CENPA	ENSG00000115163.15	4.88218e-14	1.36693e-17	6.83465e-18	1.88058	0.904	0.628	7.08206e-14	4.88218e-14	1.18412	0.873	0.518	5.05891e-10
5	KIF22	ENSG00000079616.12	4.51699e-12	2.16688e-17	4.51699e-12	1.00192	1	0.933	4.6805e-08	1.08344e-17	1.43361	0.886	0.511	1.12266e-13
5	BUB1	ENSG00000169679.15	2.30877e-12	4.8338e-17	2.4169e-17	2.23177	0.945	0.835	2.50439e-13	2.30877e-12	1.30322	0.734	0.39	2.39235e-08
5	CIP2A	ENSG00000163507.14	8.38697e-15	9.52953e-17	8.38697e-15	1.29305	1	0.832	8.69058e-11	4.76477e-17	1.81515	0.835	0.48	4.93725e-13
5	KIF20B	ENSG00000138182.14	1.06587e-12	1.60165e-16	1.06587e-12	1.07057	1	0.926	1.10445e-08	8.00823e-17	1.91022	0.886	0.593	8.29813e-13
5	MAD2L1	ENSG00000164109.14	0.0178362	4.07136e-16	2.03568e-16	1.37639	1	0.986	2.10937e-12	0.0178362	0.638254	0.57	0.478	1
5	CKAP5	ENSG00000175216.15	3.81895e-14	5.13493e-16	2.56747e-16	1.20439	1	0.982	2.66041e-12	3.81895e-14	1.54186	0.962	0.856	3.95719e-10
5	SAPCD2	ENSG00000186193.9	1.32424e-06	6.09172e-16	3.04586e-16	0.689785	0.699	0.263	3.15612e-12	1.32424e-06	0.461078	0.392	0.181	0.0137218
5	TACC3	ENSG00000013810.19	1.26045e-12	1.6386e-15	8.19301e-16	1.15456	0.973	0.733	8.4896e-12	1.26045e-12	1.32234	0.785	0.48	1.30608e-08
5	ARHGEF39	ENSG00000137135.18	1.27777e-05	1.83821e-15	1.27777e-05	1.56247	0.753	0.635	0.132403	9.19106e-16	1.66079	0.481	0.154	9.52378e-12
5	CNTRL	ENSG00000119397.16	1.7846e-07	2.31018e-15	1.7846e-07	0.75678	0.932	0.902	0.00184921	1.15509e-15	1.55265	0.848	0.556	1.1969e-11
5	HJURP	ENSG00000123485.12	3.88353e-07	2.42667e-15	1.21334e-15	1.71153	0.918	0.726	1.25726e-11	3.88353e-07	0.528033	0.734	0.504	0.00402411
5	ANLN	ENSG00000011426.11	1.01264e-05	2.75924e-15	1.01264e-05	0.91029	0.712	0.558	0.104929	1.37962e-15	1.27595	0.646	0.273	1.42956e-11
5	CDC27	ENSG00000004897.12	5.65239e-06	3.28118e-15	1.64059e-15	1.52203	0.973	0.937	1.69998e-11	5.65239e-06	0.480091	0.848	0.59	0.0585701
5	RAD21	ENSG00000164754.15	3.52628e-12	3.28561e-15	3.52628e-12	1.07469	1	0.979	3.65393e-08	1.64281e-15	1.42179	0.975	0.76	1.70228e-11
5	CDKN2C	ENSG00000123080.12	3.92693e-12	3.30019e-15	1.6501e-15	1.21371	0.932	0.684	1.70983e-11	3.92693e-12	0.45154	0.443	0.145	4.06908e-08
5	KIF20A	ENSG00000112984.12	6.33805e-15	4.60231e-15	6.33805e-15	2.23135	0.89	0.765	6.56749e-11	2.30116e-15	1.69571	0.633	0.27	2.38446e-11
5	NCAPG	ENSG00000109805.10	2.13761e-07	4.6065e-15	2.13761e-07	1.32951	0.918	0.8	0.00221499	2.30325e-15	1.36436	0.722	0.336	2.38663e-11
5	AURKA	ENSG00000087586.17	1.20861e-12	9.03143e-15	4.51571e-15	1.85078	0.918	0.719	4.67918e-11	1.20861e-12	1.35054	0.696	0.367	1.25236e-08
5	DBF4	ENSG00000006634.8	9.16052e-08	2.28595e-14	1.14298e-14	1.45552	0.959	0.793	1.18435e-10	9.16052e-08	0.832698	0.772	0.511	0.000949214
5	CEP55	ENSG00000138180.16	5.67206e-11	5.33568e-14	5.67206e-11	1.08345	0.795	0.509	5.87739e-07	2.66784e-14	1.2286	0.747	0.375	2.76442e-10
5	TTK	ENSG00000112742.10	3.46293e-13	1.07469e-13	5.37347e-14	1.81134	0.932	0.758	5.56799e-10	3.46293e-13	0.842956	0.734	0.371	3.58829e-09
5	CDCA2	ENSG00000184661.14	3.00563e-10	2.48013e-13	3.00563e-10	1.3357	0.932	0.786	3.11443e-06	1.24006e-13	1.41702	0.873	0.59	1.28495e-09
5	SKA2	ENSG00000182628.13	8.08233e-13	2.78011e-13	8.08233e-13	1.08342	1	0.926	8.37491e-09	1.39005e-13	1.1837	0.975	0.732	1.44037e-09
5	HP1BP3	ENSG00000127483.19	0.000259105	4.06546e-13	2.03273e-13	1.04867	1	1	2.10631e-09	0.000259105	0.476026	0.949	0.895	1
5	G2E3	ENSG00000092140.16	2.59799e-13	4.43378e-13	2.59799e-13	1.35586	0.945	0.902	2.69204e-09	2.21689e-13	1.11525	0.937	0.68	2.29714e-09
5	CEP70	ENSG00000114107.9	2.88164e-05	1.10985e-12	5.54924e-13	1.47608	0.877	0.632	5.75012e-09	2.88164e-05	0.958286	0.696	0.49	0.298595
5	GTSE1	ENSG00000075218.19	3.4201e-08	1.17635e-12	5.88174e-13	0.896535	0.986	0.895	6.09466e-09	3.4201e-08	0.285976	0.392	0.156	0.000354391
5	CDC25B	ENSG00000101224.17	3.1435e-12	1.2534e-12	6.26699e-13	1.51781	0.89	0.67	6.49385e-09	3.1435e-12	1.35201	0.62	0.296	3.25729e-08
5	DEPDC1	ENSG00000024526.17	9.79685e-12	1.60194e-12	8.0097e-13	1.84574	0.836	0.604	8.29966e-09	9.79685e-12	0.721634	0.43	0.144	1.01515e-07
5	CCNF	ENSG00000162063.13	1.11798e-06	3.7486e-12	1.11798e-06	1.25552	0.616	0.386	0.0115845	1.8743e-12	1.39562	0.57	0.246	1.94215e-08
5	NCAPD2	ENSG00000010292.13	8.96176e-09	3.92205e-12	1.96102e-12	1.12058	0.959	0.733	2.03201e-08	8.96176e-09	0.685399	0.772	0.478	9.28618e-05
5	PPP2R5C	ENSG00000078304.19	5.06611e-07	4.63296e-12	2.31648e-12	1.50111	1	0.926	2.40034e-08	5.06611e-07	0.957152	0.772	0.558	0.0052495
5	FAM83D	ENSG00000101447.15	8.26874e-05	1.05186e-11	5.25929e-12	1.34908	0.918	0.775	5.44968e-08	8.26874e-05	1.07503	0.43	0.257	0.856807
5	KIF14	ENSG00000118193.12	2.10869e-05	1.86037e-11	2.10869e-05	1.15634	0.753	0.674	0.218503	9.30183e-12	1.04115	0.544	0.231	9.63855e-08
5	CCDC18	ENSG00000122483.17	2.31913e-09	2.06768e-11	1.03384e-11	0.811112	0.89	0.656	1.07126e-07	2.31913e-09	0.718779	0.519	0.243	2.40309e-05
5	LBR	ENSG00000143815.15	8.66784e-11	2.4378e-11	8.66784e-11	0.952361	1	0.975	8.98162e-07	1.2189e-11	1.67664	0.848	0.639	1.26302e-07
5	SPC25	ENSG00000152253.9	0.000311052	2.44565e-11	0.000311052	0.631799	0.959	0.933	1	1.22283e-11	1.38947	0.911	0.667	1.26709e-07
5	KMT5A	ENSG00000183955.13	0.00032527	3.02874e-11	1.51437e-11	0.733862	0.822	0.502	1.56919e-07	0.00032527	0.601748	0.633	0.432	1
5	HSP90B1	ENSG00000166598.15	1.53251e-06	3.17915e-11	1.58958e-11	0.791024	1	0.996	1.64712e-07	1.53251e-06	0.756124	0.949	0.836	0.0158799
5	H2AZ1	ENSG00000164032.12	3.96721e-07	3.88386e-11	1.94193e-11	0.646038	1	1	2.01223e-07	3.96721e-07	0.555561	1	0.956	0.00411082
5	CCNA2	ENSG00000145386.10	7.16244e-11	4.28147e-11	7.16244e-11	1.53547	0.986	0.856	7.42172e-07	2.14073e-11	0.892852	0.873	0.545	2.21823e-07
5	UBE2T	ENSG00000077152.11	0.00856843	4.36603e-11	2.18302e-11	0.976878	0.986	0.982	2.26204e-07	0.00856843	0.524907	0.354	0.245	1
5	TUBA1B	ENSG00000123416.15	2.93798e-06	4.82355e-11	2.41177e-11	0.668267	1	1	2.49908e-07	2.93798e-06	0.409095	0.987	0.91	0.0304434
5	HYLS1	ENSG00000198331.10	2.39255e-06	5.79623e-11	2.89811e-11	1.89036	0.918	0.698	3.00303e-07	2.39255e-06	0.568073	0.342	0.148	0.0247916
5	BORA	ENSG00000136122.17	2.50421e-10	6.07852e-11	2.50421e-10	1.90196	0.767	0.491	2.59486e-06	3.03926e-11	1.42765	0.62	0.331	3.14928e-07
5	BRD8	ENSG00000112983.17	1.04946e-09	6.80101e-11	3.40051e-11	0.946626	1	0.867	3.5236e-07	1.04946e-09	0.949979	0.987	0.868	1.08745e-05
5	SPDL1	ENSG00000040275.17	3.78981e-07	9.72268e-11	4.86134e-11	0.819007	0.904	0.614	5.03732e-07	3.78981e-07	0.676346	0.405	0.182	0.003927
5	HMGN3	ENSG00000118418.14	8.17923e-05	2.26754e-10	1.13377e-10	0.615962	1	0.993	1.17481e-06	8.17923e-05	0.421746	0.759	0.559	0.847532
5	RACGAP1	ENSG00000161800.13	1.7682e-10	2.85177e-10	1.7682e-10	1.21227	0.849	0.674	1.83221e-06	1.42588e-10	0.761067	0.823	0.489	1.4775e-06
5	HMGB3	ENSG00000029993.15	0.000105845	3.27081e-10	1.6354e-10	0.857203	1	0.986	1.69461e-06	0.000105845	0.5477	0.987	0.921	1
5	CENPW	ENSG00000203760.8	0.000447458	4.62559e-10	2.3128e-10	0.575464	0.973	0.744	2.39652e-06	0.000447458	0.79775	0.481	0.325	1
5	KIF15	ENSG00000163808.17	0.000712002	7.8177e-10	0.000712002	0.425771	0.904	0.895	1	3.90885e-10	1.49817	0.772	0.461	4.05035e-06
5	NUCKS1	ENSG00000069275.13	9.88155e-10	1.30906e-09	9.88155e-10	0.398542	1	0.93	1.02393e-05	6.54529e-10	1.25288	0.987	0.845	6.78223e-06
5	HDGF	ENSG00000143321.19	0.000928355	3.04335e-09	1.52167e-09	0.895437	0.863	0.628	1.57676e-05	0.000928355	0.363843	0.886	0.773	1
5	SKA3	ENSG00000165480.16	0.000622173	9.20854e-09	0.000622173	0.76768	0.822	0.768	1	4.60427e-09	1.03507	0.557	0.272	4.77094e-05
5	NDE1	ENSG00000072864.15	0.000314321	1.07997e-08	0.000314321	0.722861	0.767	0.642	1	5.39983e-09	1.52511	0.722	0.468	5.5953e-05
5	PNRC2	ENSG00000189266.13	2.60838e-06	1.39498e-08	2.60838e-06	0.618615	0.986	0.961	0.0270281	6.97489e-09	0.82251	0.886	0.636	7.22739e-05
5	RHNO1	ENSG00000171792.11	0.00345438	1.63835e-08	8.19176e-09	1.07529	0.932	0.902	8.4883e-05	0.00345438	0.59091	0.646	0.503	1
5	CENPC	ENSG00000145241.11	0.000466329	2.61092e-08	0.000466329	0.430293	0.904	0.888	1	1.30546e-08	1.03398	0.709	0.504	0.000135272
5	HNRNPA2B1	ENSG00000122566.21	0.00055666	3.14975e-08	1.57487e-08	0.447305	1	1	0.000163188	0.00055666	0.287717	1	0.997	1
5	CENPL	ENSG00000120334.15	0.00116481	3.92971e-08	0.00116481	0.549227	0.753	0.656	1	1.96485e-08	1.36951	0.57	0.278	0.000203598
5	H2AX	ENSG00000188486.3	1.0005e-06	4.75847e-08	2.37924e-08	0.731493	0.959	0.884	0.000246537	1.0005e-06	0.934165	0.772	0.576	0.0103672
5	CENPN	ENSG00000166451.13	0.00620685	5.83221e-08	2.9161e-08	0.863227	0.918	0.709	0.000302167	0.00620685	0.543391	0.43	0.302	1
5	INCENP	ENSG00000149503.13	0.000180443	6.42409e-08	3.21205e-08	0.280544	0.507	0.204	0.000332832	0.000180443	0.338028	0.684	0.491	1
5	RTKN2	ENSG00000182010.11	2.56136e-05	6.98061e-08	2.56136e-05	0.590084	0.945	0.863	0.265408	3.49031e-08	0.786795	0.582	0.305	0.000361665
5	ANP32E	ENSG00000143401.15	9.33535e-05	1.28859e-07	6.44293e-08	0.621407	1	0.975	0.000667617	9.33535e-05	0.371721	0.962	0.86	0.967329
5	NUDCD2	ENSG00000170584.11	0.000937353	1.58676e-07	7.93382e-08	0.752497	0.973	0.93	0.000822103	0.000937353	1.1204	0.595	0.453	1
5	MELK	ENSG00000165304.8	0.00451973	1.61404e-07	0.00451973	0.346005	0.822	0.67	1	8.07018e-08	0.883485	0.57	0.304	0.000836232
5	CEP192	ENSG00000101639.18	3.09954e-06	2.64672e-07	3.09954e-06	0.3693	0.726	0.46	0.0321174	1.32336e-07	0.605498	0.633	0.372	0.00137126
5	QSER1	ENSG00000060749.15	0.0104505	3.28748e-07	0.0104505	0.368183	0.74	0.607	1	1.64374e-07	0.875145	0.835	0.59	0.00170324
5	TMPO	ENSG00000120802.13	7.36024e-05	6.83922e-07	7.36024e-05	0.335541	0.986	0.954	0.762668	3.41961e-07	0.67953	0.987	0.858	0.0035434
5	RDM1	ENSG00000278023.6	1.08079e-06	9.47122e-07	4.73561e-07	0.458293	0.479	0.211	0.00490704	1.08079e-06	0.537859	0.392	0.172	0.0111991
5	RANGAP1	ENSG00000100401.19	3.30282e-05	1.08367e-06	5.41834e-07	1.18568	0.781	0.611	0.00561449	3.30282e-05	0.693468	0.747	0.51	0.342238
5	CCNG2	ENSG00000138764.15	0.00280992	1.14081e-06	5.70404e-07	0.42955	0.918	0.719	0.00591053	0.00280992	0.842317	0.848	0.72	1
5	ESPL1	ENSG00000135476.12	0.0197579	1.88204e-06	0.0197579	0.34666	0.589	0.47	1	9.4102e-07	0.615301	0.456	0.211	0.00975085
5	OIP5	ENSG00000104147.9	0.000291223	5.1633e-06	2.58165e-06	0.883239	0.904	0.786	0.0267511	0.000291223	1.0144	0.354	0.204	1
5	CEP89	ENSG00000121289.18	0.00229317	1.08878e-05	0.00229317	0.318468	0.877	0.793	1	5.44393e-06	0.965873	0.43	0.218	0.05641
5	LMO3	ENSG00000048540.15	0.015934	1.67735e-05	0.015934	0.347067	0.767	0.747	1	8.38678e-06	1.12288	0.696	0.514	0.0869038
5	CCDC77	ENSG00000120647.10	0.0229701	1.74337e-05	0.0229701	0.484013	0.753	0.66	1	8.71689e-06	0.355893	0.443	0.229	0.0903244
5	PTGES3	ENSG00000110958.16	0.0013968	5.06199e-05	2.53103e-05	0.421659	1	0.993	0.262265	0.0013968	0.519809	0.975	0.92	1
5	FBXO5	ENSG00000112029.10	0.00234172	7.55829e-05	3.77922e-05	0.686489	0.945	0.912	0.391603	0.00234172	0.644859	0.646	0.534	1
5	NDUFAF3	ENSG00000178057.15	0.0277106	7.62664e-05	3.81339e-05	0.447245	0.959	0.853	0.395144	0.0277106	0.275474	0.342	0.23	1
5	NCAPH	ENSG00000121152.10	7.86324e-05	0.000107597	7.86324e-05	0.762141	0.904	0.821	0.814789	5.37998e-05	0.613903	0.671	0.503	0.557474
5	FANCL	ENSG00000115392.11	0.0298649	0.00012356	6.17818e-05	0.390757	0.959	0.877	0.640183	0.0298649	0.318046	0.304	0.208	1
5	H2AZ2	ENSG00000105968.18	0.0170374	0.000173055	8.6531e-05	0.343982	1	0.996	0.896635	0.0170374	0.267137	1	0.964	1
5	IQGAP3	ENSG00000183856.11	0.0151653	0.00018004	0.0151653	0.438106	0.438	0.323	1	9.00241e-05	0.264927	0.304	0.143	0.93283
5	KLHL9	ENSG00000198642.7	0.000518741	0.000261873	0.000130945	0.36845	0.973	0.842	1	0.000518741	0.38835	0.937	0.814	1
5	ASXL1	ENSG00000171456.20	0.00097852	0.000288224	0.000144122	0.578084	0.863	0.716	1	0.00097852	0.291045	0.544	0.37	1
5	POC5	ENSG00000152359.15	0.00325369	0.00030658	0.00325369	0.438197	0.603	0.439	1	0.000153302	0.819861	0.43	0.251	1
5	PTP4A2	ENSG00000184007.21	0.000484888	0.000338314	0.000169171	0.356926	0.986	0.849	1	0.000484888	0.343603	0.949	0.845	1
5	MTFR2	ENSG00000146410.12	0.0143239	0.00037712	0.000188578	0.617601	0.411	0.242	1	0.0143239	0.384772	0.253	0.152	1
5	TMEM138	ENSG00000149483.12	0.00203885	0.000438974	0.000219511	0.542504	0.836	0.642	1	0.00203885	0.443849	0.405	0.25	1
5	RBMX	ENSG00000147274.14	0.00074379	0.000810856	0.00074379	0.468058	1	1	1	0.00040551	0.432329	0.937	0.823	1
5	PRR11	ENSG00000068489.12	0.00103804	0.000917085	0.000458648	0.313059	0.836	0.751	1	0.00103804	0.400762	0.392	0.234	1
5	CENPJ	ENSG00000151849.15	0.0452686	0.000994733	0.0452686	0.368265	0.918	0.909	1	0.00049749	0.980824	0.57	0.376	1
5	ACTR2	ENSG00000138071.13	0.0408339	0.00241346	0.0408339	0.341203	0.863	0.796	1	0.00120746	0.380695	0.772	0.658	1
5	ATL2	ENSG00000119787.14	0.00297059	0.00253477	0.00126819	0.658543	0.658	0.547	1	0.00297059	0.809903	0.38	0.261	1
5	CSPP1	ENSG00000104218.14	0.0159927	0.00798348	0.0159927	0.358727	0.74	0.709	1	0.00399974	0.512608	0.772	0.663	1
5	VRK3	ENSG00000105053.11	0.0200616	0.00959795	0.00481055	0.519454	0.89	0.804	1	0.0200616	0.589807	0.329	0.223	1
5	PCF11	ENSG00000165494.11	0.0157741	0.0205935	0.0103503	0.402272	0.726	0.688	1	0.0157741	0.4553	0.557	0.471	1
5	TRAPPC13	ENSG00000113597.18	0.0138209	0.0258431	0.0138209	0.324694	0.671	0.589	1	0.0130061	0.512639	0.722	0.591	1
5	RAD17	ENSG00000152942.19	0.0220232	0.0275298	0.0220232	0.529147	0.699	0.681	1	0.013861	0.606823	0.291	0.191	1
5	TAOK1	ENSG00000160551.11	0.0350479	0.045808	0.0350479	0.413988	0.932	0.888	1	0.0231725	0.658395	0.848	0.788	1
6	ZBTB18	ENSG00000179456.10	0.0101128	1.36592e-26	0.0101128	0.776876	0.833	0.599	1	6.82961e-27	1.57013	0.949	0.598	7.07685e-23
6	UBQLN2	ENSG00000188021.8	0.0460911	2.92901e-20	0.0460911	1.16977	1	0.847	1	1.46451e-20	1.58262	0.924	0.644	1.51752e-16
6	SH3BGRL	ENSG00000131171.13	0.0115949	4.93605e-17	0.0115949	1.09042	1	0.977	1	2.46802e-17	1.29308	0.966	0.86	2.55737e-13
6	TRA2B	ENSG00000136527.18	0.0222818	4.05714e-15	0.0222818	1.51271	1	0.989	1	2.02857e-15	1.0474	0.975	0.875	2.10201e-11
6	TIPIN	ENSG00000075131.10	0.00643921	7.22101e-15	0.00643921	1.45251	1	0.523	1	3.6105e-15	0.937089	0.898	0.615	3.7412e-11
6	VBP1	ENSG00000155959.12	0.0315117	3.88562e-14	0.0315117	0.720116	1	0.935	1	1.94281e-14	1.5551	0.915	0.725	2.01314e-10
6	MOB4	ENSG00000115540.15	0.00304857	9.41851e-13	0.00304857	1.5927	1	0.912	1	4.70926e-13	1.01509	0.949	0.646	4.87973e-09
6	PAK3	ENSG00000077264.15	0.00981064	2.47391e-12	0.00981064	0.46035	1	0.773	1	1.23695e-12	0.582396	0.831	0.533	1.28173e-08
6	PSMA3	ENSG00000100567.13	0.047777	6.04443e-12	0.047777	0.978413	1	0.946	1	3.02222e-12	0.720537	0.966	0.866	3.13162e-08
6	RND3	ENSG00000115963.13	0.00552259	1.47046e-10	0.00552259	1.98163	1	0.994	1	7.3523e-11	0.517163	1	0.871	7.61845e-07
6	LRRN1	ENSG00000175928.6	0.0377227	1.72359e-10	0.0377227	1.42962	0.833	0.568	1	8.61793e-11	0.632293	0.729	0.461	8.9299e-07
6	C6orf62	ENSG00000112308.13	0.0254675	4.31455e-10	0.0254675	1.16182	1	0.926	1	2.15727e-10	0.380072	0.915	0.765	2.23537e-06
6	APOO	ENSG00000184831.14	0.0270298	5.01505e-10	0.0270298	0.959933	1	0.673	1	2.50752e-10	0.947162	0.568	0.36	2.5983e-06
6	CNOT7	ENSG00000198791.12	0.0133923	2.10381e-09	0.0133923	1.95107	0.833	0.92	1	1.0519e-09	0.921829	0.907	0.697	1.08998e-05
6	SUMO1	ENSG00000116030.16	0.0302975	3.72613e-09	0.0302975	0.596464	1	0.991	1	1.86306e-09	0.562544	0.949	0.866	1.93051e-05
6	TSPAN6	ENSG00000000003.15	0.007747	4.87004e-08	0.007747	2.36951	1	0.861	1	2.43502e-08	0.624938	0.856	0.591	0.000252317
6	FAM174A	ENSG00000174132.9	0.00166318	5.69989e-08	0.00166318	0.745608	0.5	0.102	1	2.84994e-08	0.64513	0.254	0.091	0.000295311
6	DDX5	ENSG00000108654.15	0.0156571	9.4405e-08	0.0156571	0.871423	1	1	1	4.72025e-08	0.375472	1	0.996	0.000489112
6	NDUFAB1	ENSG00000004779.10	0.0186119	1.29691e-07	0.0186119	0.797136	1	0.963	1	6.48457e-08	0.378612	0.89	0.685	0.000671931
6	NXT2	ENSG00000101888.11	0.00115168	2.48367e-07	0.00115168	1.16998	0.667	0.185	1	1.24184e-07	0.542356	0.398	0.191	0.00128679
6	CCDC71L	ENSG00000253276.3	0.0123535	3.45256e-07	0.0123535	0.665208	0.5	0.142	1	1.72628e-07	0.56586	0.288	0.119	0.00178877
6	LMO4	ENSG00000143013.13	0.0374464	1.5642e-06	0.0374464	0.751151	1	0.869	1	7.821e-07	0.262359	0.771	0.528	0.00810412
6	ACAP2	ENSG00000114331.15	0.04788	1.95503e-06	0.04788	1.00071	1	0.849	1	9.77517e-07	0.463286	0.534	0.326	0.010129
6	CNBP	ENSG00000169714.16	0.0196341	2.4323e-06	0.0196341	1.01313	1	1	1	1.21615e-06	0.414208	0.992	0.847	0.0126017
6	CSNK1A1	ENSG00000113712.18	0.00932537	3.63314e-06	0.00932537	1.55247	1	0.96	1	1.81657e-06	0.441835	0.992	0.929	0.0188233
6	FRS2	ENSG00000166225.8	0.00264645	7.48633e-06	0.00264645	2.12422	0.833	0.432	1	3.74317e-06	0.400961	0.424	0.237	0.0387868
6	TAF1D	ENSG00000166012.17	0.0237686	9.34922e-06	0.0237686	0.999915	1	0.614	1	4.67462e-06	0.41838	0.822	0.607	0.0484384
6	PPP6C	ENSG00000119414.11	0.0342009	1.18855e-05	0.0342009	1.14706	1	0.605	1	5.94275e-06	0.434987	0.669	0.445	0.0615788
6	ESF1	ENSG00000089048.14	0.0250684	1.46416e-05	0.0250684	0.414091	1	0.741	1	7.32082e-06	0.439585	0.763	0.609	0.0758583
6	ARID4B	ENSG00000054267.22	0.0059404	1.68838e-05	0.0059404	1.25786	1	0.963	1	8.44194e-06	0.46144	0.966	0.859	0.0874754
6	RMI1	ENSG00000178966.16	0.0473362	2.58024e-05	0.0473362	1.15112	0.833	0.639	1	1.29013e-05	0.435787	0.432	0.252	0.133683
6	C5orf30	ENSG00000181751.10	0.0042412	3.34221e-05	0.0042412	0.919739	1	0.787	1	1.67112e-05	0.389486	0.432	0.25	0.173161
6	NAE1	ENSG00000159593.15	0.00608237	7.05107e-05	0.00608237	1.30606	1	0.94	1	3.52559e-05	0.753469	0.627	0.449	0.365322
6	THAP12	ENSG00000137492.8	0.00283312	9.7487e-05	0.00283312	1.0999	1	0.585	1	4.87447e-05	0.268736	0.559	0.379	0.505092
6	SLC39A10	ENSG00000196950.14	0.0421828	0.00024129	0.0421828	0.844204	1	0.906	1	0.000120652	0.656418	0.585	0.403	1
6	CRBN	ENSG00000113851.14	0.0229678	0.000577664	0.0229678	1.0234	1	0.841	1	0.000288874	0.565733	0.466	0.308	1
6	TANK	ENSG00000136560.14	0.0384374	0.000761552	0.0384374	1.14583	0.833	0.724	1	0.000380848	0.385847	0.356	0.215	1
6	RFX3	ENSG00000080298.15	0.0158827	0.00670625	0.0158827	1.31497	1	0.73	1	0.00335876	0.426335	0.593	0.442	1
6	VPS54	ENSG00000143952.20	0.0138001	0.00729087	0.0036521	0.634637	0.833	0.364	1	0.0138001	0.298108	0.331	0.234	1
6	POLR3F	ENSG00000132664.12	0.0095969	0.00770366	0.0095969	0.320581	0.667	0.205	1	0.00385928	0.573785	0.364	0.252	1
6	SOS2	ENSG00000100485.12	0.0303903	0.0396352	0.020018	1.11411	1	0.585	1	0.0303903	0.2772	0.271	0.192	1

## Sheet: NPC genes
Genes
MYo10
GPR98
Fabp7
Slc1a3
Ednrb
Ddah1
zfp367
Pfas
ccme2
ska1
Nde1
Aspm
Cenpe
Mcm3 &4
Kif22
Hat1
Tacc3
cdc6
ccd2
Rrm2
Top2a
Smc4
Clspn
Mki67
Hells
Lig

## Sheet: Neuronal 
Genes
Gap43
Ganrg2
Erbb4
Mapt
Milt11
Tubb3
Crmp1
Gng2
Maged1
Mapk10
LHX6
Dad
Nrxn3
Dlxos1
Dcx
Runx1t1
